# Supplementary material for: Outbreaks of H5N1 High Pathogenicity Avian Influenza in South Africa in 2023 Were Caused by Two Distinct Sub-Genotypes of Clade 2.3.4.4b Viruses
Source: Viruses. 2024 May 31;16(6):896. doi: 10.3390/v16060896 (PMC11209199; doi:10.3390/v16060896)
Supplement: Supplementary file 1 [file viruses-16-00896-s001.zip]

Archive with 9 entries (8 files):
- viruses-3028589-supplementary materials/viruses-3028589-supplementary materials/
- viruses-3028589-supplementary materials/viruses-3028589-supplementary materials/Figure S1.pdf
- viruses-3028589-supplementary materials/viruses-3028589-supplementary materials/Figure S2 a to h.pdf
- viruses-3028589-supplementary materials/viruses-3028589-supplementary materials/Figure S3.pdf
- viruses-3028589-supplementary materials/viruses-3028589-supplementary materials/Table S1.pdf
- viruses-3028589-supplementary materials/viruses-3028589-supplementary materials/Table S2.pdf
- viruses-3028589-supplementary materials/viruses-3028589-supplementary materials/Table S3.pdf
- viruses-3028589-supplementary materials/viruses-3028589-supplementary materials/Table S4.xlsx
- viruses-3028589-supplementary materials/viruses-3028589-supplementary materials/Table S5.xlsx
