# Supplementary material for: Outbreaks of H5N1 High Pathogenicity Avian Influenza in South Africa in 2023 Were Caused by Two Distinct Sub-Genotypes of Clade 2.3.4.4b Viruses
Source: Viruses. 2024 May 31;16(6):896. doi: 10.3390/v16060896 (PMC11209199; doi:10.3390/v16060896)
Supplement: Supplementary file 1 [file viruses-16-00896-s001.zip › viruses-3028589-supplementary materials/viruses-3028589-supplementary materials/Table S4.xlsx]

## Sheet: MatrixOutput
Supplemental table 4. Distance matrix for the HA protein expressed as number of differences
HA protein length = 576 aa	Sub-genotype	3	4	5	6	7	8	9	10	11	12	13	14	15	16	17	18	19	20	21	22	23	24	25	26	27	28	29	30	31	32	33	34	35	36	37	38	39	40	41	42	43	44	45	46	47	48	49	50
		EPI_ISL_14542488_A/chicken/South_Africa/26683/2021_H5N1_A_/_H5N1_2021/4/09	4_EPI_ISL_14543004_A/chicken/South_Africa/21050090/2021_H5N1_A_/_H5N1_2021/5/06	4_EPI_ISL_14619009_A/Hartlaubs_gull/South_Africa/21050295/2021_H5N1_A_/_H5N1_2021/5/17	4_EPI_ISL_14619024_A/chicken/South_Africa/21050299/2021_H5N1_A_/_H5N1_2021/5/18	4_EPI_ISL_14639383_A/Kelp_gull/South_Africa/21050387/2021_H5N1_A_/_H5N1_2021/5/20	4_EPI_ISL_14639837_A/Spotted_eagle_owl/South_Africa/21050363/2021_H5N1_A_/_H5N1_2021/5/20	4_EPI_ISL_14645331_A/Black/headed_heron/South_Africa/2021_H5N1_A_/_H5N1_2021/5/25	4_EPI_ISL_14711044_A/chicken/South_Africa/695344/2021_H5N1_A_/_H5N1_2021/6/08	4_EPI_ISL_14934479_A/chicken/South_Africa/424469/2021_H5N1_A_/_H5N1_2021/8/18	4_EPI_ISL_15837655_A/chicken/South_Africa/21080238/2021_A_/_H5N1_2022/10/10	4_EPI_ISL_15838197_A/White_breasted_cormorant/South_Africa/21100215/2021_A_/_H5N1_2021/10/13	4_EPI_ISL_15838583_A/Northern_giant_petrel/South_Africa/21100283/2021_A_/_H5N1_2021/10/16	4_EPI_ISL_15839837_A/African_penguin/South_Africa/21100423A/2021_A_/_H5N1_2021/10/26	4_EPI_ISL_15839838_A/African_penguin/South_Africa/21100423B/2021_A_/_H5N1_2021/10/26	4_EPI_ISL_15839840_A/African_penguin/South_Africa/21100423C/2021_A_/_H5N1_2021/10/26	4_EPI_ISL_15839841_A/African_penguin/South_Africa/21100423D/2021_A_/_H5N1_2021/10/26	4_EPI_ISL_15852186_A/seabird/South_Africa/21110253/2021_A_/_H5N1_2021/11/11	13_EPI_ISL_14934885_A/Cape_cormorant/South_Africa/21090179C/2021_H5N1_A_/_H5N1_2021/9/13	13_EPI_ISL_14973297_A/Cape_cormorant/South_Africa/21090779D/2021_H5N1_A_/_H5N1_2021/9/13	13_EPI_ISL_14973339_A/Cape_cormorant/South_Africa/21090250/2021_H5N1_A_/_H5N1_2021/9/14	13_EPI_ISL_14973864_A/Cape_cormorant/South_Africa/21100109A/2021_H5N1_A_/_H5N1_2021/10/07	13_EPI_ISL_15837851_A/Cape_cormorant/South_Africa/21100176B/2021_A_/_H5N1_2021/10/11	13_EPI_ISL_15852237_A/African_penguin/South_Africa/669895_AP639/2021_A_/_H5N1_2021/11/18	13_EPI_ISL_15852340_A/cormorant/South_Africa/21120147/2021_A_/_H5N1_2021/12/06	13_EPI_ISL_15852552_A/Kelp_gull/South_Africa/22010082/2022_A_/_H5N1_2022/1/07	13_EPI_ISL_15853608_A/Common_tern/South_Africa/681998_CT010/2022_A_/_H5N1_2022/3/21	13_EPI_ISL_15853610_A/Swift_tern/South_Africa/681998_ST009/2022_A_/_H5N1_2022/3/22	13_EPI_ISL_15853701_A/Cape_cormorant/South_Africa/681998_DOA059/2022_A_/_H5N1_2022/3/23	13_EPI_ISL_15853835_A/African_black_oystercatcher/South_Africa/682489/2022_A_/_H5N1_2022/3/28	13_EPI_ISL_15853920_A/Common_tern/South_Africa/686940_CT013/2022_A_/_H5N1_2022/5/10	13_EPI_ISL_15853932_A/African_penguin/South_Africa/693215_P2/0348/2022_A_/_H5N1_2022/7/27	13_EPI_ISL_15853933_A/African_penguin/South_Africa/693215_P1/0347/2022_A_/_H5N1_2022/7/27	13_EPI_ISL_15853934_A/Common_tern/South_Africa/693799_DOA236/2022_A_/_H5N1_2022/8/01	13_EPI_ISL_16676447_A/Common_tern/South_Africa/22060305/2022_A_/_H5N1_2022/6/17	13_EPI_ISL_17069180_A/African_penguin/South_Africa/698162_AP446/2022_A_/_H5N1_2022/9/20	13_EPI_ISL_17071927_A/African_penguin/South_Africa/698730_DOA308/2022_A_/_H5N1_2022/9/28	13_EPI_ISL_17071932_A/African_penguin/South_Africa/700164_DOA318/2022_A_/_H5N1_2022/10/11	13_EPI_ISL_17071937_A/African_penguin/South_Africa/702068_DOA370/2022_A_/_H5N1_2022/10/28	13_EPI_ISL_17071943_A/African_penguin/South_Africa/702626_DOA410/2022_A_/_H5N1_2022/11/04	13_EPI_ISL_17071946_A/Cape_gannet/South_Africa/702625_G123/2022_A_/_H5N1_2022/11/04	13_EPI_ISL_17072111_A/African_penguin/South_Africa/702626_AP821/2022_A_/_H5N1_2022/11/07	13_EPI_ISL_18799506_A/African_black_oystercatcher/South_Africa/719984_OY002/2023_A_/_H5N1_2023/6/21	13_EPI_ISL_18799508_A/African_penguin/South_Africa/718753_DOA288/2023_A_/_H5N1_2023/6/01	13_EPI_ISL_18799512_A/African_penguin/South_Africa/718753_DOA297/2023_A_/_H5N1_2023/6/07	13_EPI_ISL_18799516_A/African_penguin/South_Africa/719674_DOA307/2023_A_/_H5N1_2023/6/11	13_EPI_ISL_18799519_A/African_penguin/South_Africa/719984_DOA314/2023_A_/_H5N1_2023/6/17	13_EPI_ISL_18799522_A/African_penguin/South_Africa/719984_DOA330/2023_A_/_H5N1_2023/6/19	13_EPI_ISL_18799523_A/African_penguin/South_Africa/720616_AP417/2023_A_/_H5N1_2023/6/29
EPI_ISL_14542488_A/chicken/South_Africa/26683/2021_H5N1_A_/_H5N1_2021/4/09	SA1
4_EPI_ISL_14543004_A/chicken/South_Africa/21050090/2021_H5N1_A_/_H5N1_2021/5/06	SA4	2
4_EPI_ISL_14619009_A/Hartlaubs_gull/South_Africa/21050295/2021_H5N1_A_/_H5N1_2021/5/17	SA4	2	0
4_EPI_ISL_14619024_A/chicken/South_Africa/21050299/2021_H5N1_A_/_H5N1_2021/5/18	SA4	2	0	0
4_EPI_ISL_14639383_A/Kelp_gull/South_Africa/21050387/2021_H5N1_A_/_H5N1_2021/5/20	SA4	2	0	0	0
4_EPI_ISL_14639837_A/Spotted_eagle_owl/South_Africa/21050363/2021_H5N1_A_/_H5N1_2021/5/20	SA4	2	0	0	0	0
4_EPI_ISL_14645331_A/Blac_/headed_heron/South_Africa/21050430_2021_H5N1_A_/_H5N1_2021/5/25	SA4	2	0	0	0	0	0
4_EPI_ISL_14711044_A/chicken/South_Africa/695344/2021_H5N1_A_/_H5N1_2021/6/08		2	0	0	0	0	0	0
4_EPI_ISL_14934479_A/chicken/South_Africa/424469/2021_H5N1_A_/_H5N1_2021/8/18	SA4	3	1	1	1	1	1	1	1
4_EPI_ISL_15837655_A/chicken/South_Africa/21080238/2021_A_/_H5N1_2022/10/10	SA4	3	1	1	1	1	1	1	1	0
4_EPI_ISL_15838197_A/White_breasted_cormorant/South_Africa/21100215/2021_A_/_H5N1_2021/10/13	SA4	3	1	1	1	1	1	1	1	2	2
4_EPI_ISL_15838583_A/Northern_giant_petrel/South_Africa/21100283/2021_A_/_H5N1_2021/10/16	SA4	3	1	1	1	1	1	1	1	2	2	0
4_EPI_ISL_15839837_A/African_penguin/South_Africa/21100423A/2021_A_/_H5N1_2021/10/26	SA4	3	1	1	1	1	1	1	1	2	2	0	0
4_EPI_ISL_15839838_A/African_penguin/South_Africa/21100423B/2021_A_/_H5N1_2021/10/26	SA4	3	1	1	1	1	1	1	1	2	2	0	0	0
4_EPI_ISL_15839840_A/African_penguin/South_Africa/21100423C/2021_A_/_H5N1_2021/10/26	SA4	3	1	1	1	1	1	1	1	2	2	0	0	0	0
4_EPI_ISL_15839841_A/African_penguin/South_Africa/21100423D/2021_A_/_H5N1_2021/10/26	SA4	3	1	1	1	1	1	1	1	2	2	0	0	0	0	0
4_EPI_ISL_15852186_A/seabird/South_Africa/21110253/2021_A_/_H5N1_2021/11/11	SA4	5	3	3	3	3	3	3	3	4	4	2	2	2	2	2	2
13_EPI_ISL_14934885_A/Cape_cormorant/South_Africa/21090179C/2021_H5N1_A_/_H5N1_2021/9/13	SA13	4	2	2	2	2	2	2	2	3	3	1	1	1	1	1	1	3
13_EPI_ISL_14973297_A/Cape_cormorant/South_Africa/21090779D/2021_H5N1_A_/_H5N1_2021/9/13	SA13	4	2	2	2	2	2	2	2	3	3	1	1	1	1	1	1	3	0
13_EPI_ISL_14973339_A/Cape_cormorant/South_Africa/21090250/2021_H5N1_A_/_H5N1_2021/9/14		4	2	2	2	2	2	2	2	3	3	1	1	1	1	1	1	3	0	0
13_EPI_ISL_14973864_A/Cape_cormorant/South_Africa/21100109A/2021_H5N1_A_/_H5N1_2021/10/07	SA13	4	2	2	2	2	2	2	2	3	3	1	1	1	1	1	1	3	0	0	0
13_EPI_ISL_15837851_A/Cape_cormorant/South_Africa/21100176B/2021_A_/_H5N1_2021/10/11	SA13	6	4	4	4	4	4	4	4	5	5	3	3	3	3	3	3	5	2	2	2	2
13_EPI_ISL_15852237_A/African_penguin/South_Africa/669895_AP639/2021_A_/_H5N1_2021/11/18	SA13	4	2	2	2	2	2	2	2	3	3	3	3	3	3	3	3	5	2	2	2	2	4
13_EPI_ISL_15852340_A/cormorant/South_Africa/21120147/2021_A_/_H5N1_2021/12/06	SA14	4	2	2	2	2	2	2	2	3	3	1	1	1	1	1	1	3	0	0	0	0	2	2
13_EPI_ISL_15852552_A/Kelp_gull/South_Africa/22010082/2022_A_/_H5N1_2022/1/07	SA13	4	2	2	2	2	2	2	2	3	3	1	1	1	1	1	1	3	0	0	0	0	2	2	0
13_EPI_ISL_15853608_A/Common_tern/South_Africa/681998_CT010/2022_A_/_H5N1_2022/3/21	SA13	5	3	3	3	3	3	3	3	4	4	2	2	2	2	2	2	4	1	1	1	1	3	3	1	1
13_EPI_ISL_15853610_A/Swift_tern/South_Africa/681998_ST009/2022_A_/_H5N1_2022/3/22	SA13	4	2	2	2	2	2	2	2	3	3	1	1	1	1	1	1	3	0	0	0	0	2	2	0	0	1
13_EPI_ISL_15853701_A/Cape_cormorant/South_Africa/681998_DOA059/2022_A_/_H5N1_2022/3/23	SA13	4	2	2	2	2	2	2	2	3	3	1	1	1	1	1	1	3	0	0	0	0	2	2	0	0	1	0
13_EPI_ISL_15853835_A/African_black_oystercatcher/South_Africa/682489/2022_A_/_H5N1_2022/3/28	SA13	5	3	3	3	3	3	3	3	4	4	2	2	2	2	2	2	4	1	1	1	1	3	3	1	1	0	1	1
13_EPI_ISL_15853920_A/Common_tern/South_Africa/686940_CT013/2022_A_/_H5N1_2022/5/10	SA13	6	4	4	4	4	4	4	4	5	5	3	3	3	3	3	3	5	2	2	2	2	4	4	2	2	1	2	2	1
13_EPI_ISL_15853932_A/African_penguin/South_Africa/693215_P2/0348/2022_A_/_H5N1_2022/7/27	SA13	5	3	3	3	3	3	3	3	4	4	2	2	2	2	2	2	4	1	1	1	1	3	3	1	1	0	1	1	0	1
13_EPI_ISL_15853933_A/African_penguin/South_Africa/693215_P1/0347/2022_A_/_H5N1_2022/7/27	SA13	5	3	3	3	3	3	3	3	4	4	2	2	2	2	2	2	4	1	1	1	1	3	3	1	1	0	1	1	0	1	0
13_EPI_ISL_15853934_A/Common_tern/South_Africa/693799_DOA236/2022_A_/_H5N1_2022/8/01	SA13	5	3	3	3	3	3	3	3	4	4	2	2	2	2	2	2	4	1	1	1	1	3	3	1	1	0	1	1	0	1	0	0
13_EPI_ISL_16676447_A/Common_tern/South_Africa/22060305/2022_A_/_H5N1_2022/6/17	SA13	5	3	3	3	3	3	3	3	4	4	2	2	2	2	2	2	4	1	1	1	1	3	3	1	1	0	1	1	0	1	0	0	0
13_EPI_ISL_17069180_A/African_penguin/South_Africa/698162_AP446/2022_A_/_H5N1_2022/9/20	SA13	5	3	3	3	3	3	3	3	4	4	2	2	2	2	2	2	4	1	1	1	1	3	3	1	1	0	1	1	0	1	0	0	0	0
13_EPI_ISL_17071927_A/African_penguin/South_Africa/698730_DOA308/2022_A_/_H5N1_2022/9/28	SA13	5	3	3	3	3	3	3	3	4	4	2	2	2	2	2	2	4	1	1	1	1	3	3	1	1	0	1	1	0	1	0	0	0	0	0
13_EPI_ISL_17071932_A/African_penguin/South_Africa/700164_DOA318/2022_A_/_H5N1_2022/10/11	SA13	5	3	3	3	3	3	3	3	4	4	2	2	2	2	2	2	4	1	1	1	1	3	3	1	1	0	1	1	0	1	0	0	0	0	0	0
13_EPI_ISL_17071937_A/African_penguin/South_Africa/702068_DOA370/2022_A_/_H5N1_2022/10/28	SA13	5	3	3	3	3	3	3	3	4	4	2	2	2	2	2	2	4	1	1	1	1	3	3	1	1	0	1	1	0	1	0	0	0	0	0	0	0
13_EPI_ISL_17071943_A/African_penguin/South_Africa/702626_DOA410/2022_A_/_H5N1_2022/11/04	SA13	6	4	4	4	4	4	4	4	5	5	3	3	3	3	3	3	5	2	2	2	2	4	4	2	2	1	2	2	1	2	1	1	1	1	1	1	1	1
13_EPI_ISL_17071946_A/Cape_gannet/South_Africa/702625_G123/2022_A_/_H5N1_2022/11/04		5	3	3	3	3	3	3	3	4	4	2	2	2	2	2	2	4	1	1	1	1	3	3	1	1	2	1	1	2	3	2	2	2	2	2	2	2	2	3
13_EPI_ISL_17072111_A/African_penguin/South_Africa/702626_AP821/2022_A_/_H5N1_2022/11/07	SA13	6	4	4	4	4	4	4	4	5	5	3	3	3	3	3	3	5	2	2	2	2	4	4	2	2	1	2	2	1	2	1	1	1	1	1	1	1	1	2	3
13_EPI_ISL_18799506_A/African_black_oystercatcher/South_Africa/719984_OY002/2023_A_/_H5N1_2023/6/21	SA13-A	6	4	4	4	4	4	4	4	5	5	3	3	3	3	3	3	5	2	2	2	2	4	4	2	2	1	2	2	1	2	1	1	1	1	1	1	1	1	2	3	2
13_EPI_ISL_18799508_A/African_penguin/South_Africa/718753_DOA288/2023_A_/_H5N1_2023/6/01	SA13-C	6	4	4	4	4	4	4	4	5	5	3	3	3	3	3	3	5	2	2	2	2	4	4	2	2	1	2	2	1	2	1	1	1	1	1	1	1	1	2	3	2	0
13_EPI_ISL_18799512_A/African_penguin/South_Africa/718753_DOA297/2023_A_/_H5N1_2023/6/07	SA13-C	6	4	4	4	4	4	4	4	5	5	3	3	3	3	3	3	5	2	2	2	2	4	4	2	2	1	2	2	1	2	1	1	1	1	1	1	1	1	2	3	2	0	0
13_EPI_ISL_18799516_A/African_penguin/South_Africa/719674_DOA307/2023_A_/_H5N1_2023/6/11	SA13-A	6	4	4	4	4	4	4	4	5	5	3	3	3	3	3	3	5	2	2	2	2	4	4	2	2	1	2	2	1	2	1	1	1	1	1	1	1	1	2	3	2	0	0	0
13_EPI_ISL_18799519_A/African_penguin/South_Africa/719984_DOA314/2023_A_/_H5N1_2023/6/17	SA13-A	7	5	5	5	5	5	5	5	6	6	4	4	4	4	4	4	6	3	3	3	3	5	5	3	3	2	3	3	2	3	2	2	2	2	2	2	2	2	3	4	3	1	1	1	1
13_EPI_ISL_18799522_A/African_penguin/South_Africa/719984_DOA330/2023_A_/_H5N1_2023/6/19	SA13-A	7	5	5	5	5	5	5	5	6	6	4	4	4	4	4	4	6	3	3	3	3	5	5	3	3	2	3	3	2	3	2	2	2	2	2	2	2	2	3	4	3	1	1	1	1	0
13_EPI_ISL_18799523_A/African_penguin/South_Africa/720616_AP417/2023_A_/_H5N1_2023/6/29	SA13-B1	6	4	4	4	4	4	4	4	5	5	5	5	5	5	5	5	7	4	4	4	4	6	4	4	4	3	4	4	3	4	3	3	3	3	3	3	3	3	4	5	4	2	2	2	2	3	3
13_EPI_ISL_18799524_A/African_penguin/South_Africa/720616_DOA356/2023_A_/_H5N1_2023/6/23	SA13-B2	6	4	4	4	4	4	4	4	5	5	3	3	3	3	3	3	5	2	2	2	2	4	4	2	2	1	2	2	1	2	1	1	1	1	1	1	1	1	2	3	2	0	0	0	0	1	1	2
13_EPI_ISL_18799529_A/African_penguin/South_Africa/720616_DOA357/2023_A_/_H5N1_2023/6/29	SA13-B1	5	3	3	3	3	3	3	3	4	4	4	4	4	4	4	4	6	3	3	3	3	5	3	3	3	2	3	3	2	3	2	2	2	2	2	2	2	2	3	4	3	1	1	1	1	2	2	1
13_EPI_ISL_18799532_A/African_penguin/South_Africa/721144/2023_A_/_H5N1_2023/7/04	SA13-B1	6	4	4	4	4	4	4	4	5	5	5	5	5	5	5	5	7	4	4	4	4	6	4	4	4	3	4	4	3	4	3	3	3	3	3	3	3	3	4	5	4	2	2	2	2	3	3	0
13_EPI_ISL_18799535_A/African_penguin/South_Africa/721997/2023_A_/_H5N1_2023/7/13	SA13-A	6	4	4	4	4	4	4	4	5	5	3	3	3	3	3	3	5	2	2	2	2	4	4	2	2	1	2	2	1	2	1	1	1	1	1	1	1	1	2	3	2	0	0	0	0	1	1	2
13_EPI_ISL_18799549_A/African_penguin/South_Africa/722002/2023_A_/_H5N1_2023/7/13	SA13-B2	7	5	5	5	5	5	5	5	6	6	4	4	4	4	4	4	6	3	3	3	3	5	5	3	3	2	3	3	2	3	2	2	2	2	2	2	2	2	3	4	3	1	1	1	1	2	2	3
13_EPI_ISL_18799553_A/African_penguin/South_Africa/722775_DOA396/2023_A_/_H5N1_2023/7/02	SA13-C	6	4	4	4	4	4	4	4	5	5	3	3	3	3	3	3	5	2	2	2	2	4	4	2	2	1	2	2	1	2	1	1	1	1	1	1	1	1	2	3	2	0	0	0	0	1	1	2
13_EPI_ISL_18799587_A/Common_tern/South_Africa/717897_CMT005/2023_A_/_H5N1_2023/5/22	SA13-B1	5	3	3	3	3	3	3	3	4	4	4	4	4	4	4	4	6	3	3	3	3	5	3	3	3	2	3	3	2	3	2	2	2	2	2	2	2	2	3	4	3	1	1	1	1	2	2	1
13_EPI_ISL_18799619_A/Common_tern/South_Africa/719984_CMT007/2023_A_/_H5N1_2023/6/17	SA13-C	8	6	6	6	6	6	6	6	7	7	5	5	5	5	5	5	7	4	4	4	4	6	6	4	4	3	4	4	3	4	3	3	3	3	3	3	3	3	4	5	4	2	2	2	2	1	1	4
13_EPI_ISL_18799623_A/Common_tern/South_Africa/CMT004/2023_A_/_H5N1_2023/3/23	SA13	5	3	3	3	3	3	3	3	4	4	4	4	4	4	4	4	6	3	3	3	3	5	3	3	3	2	3	3	2	3	2	2	2	2	2	2	2	2	3	4	3	1	1	1	1	2	2	1
13_EPI_ISL_18799629_A/Swift_tern/South_Africa/716936_ST002/2023_A_/_H5N1_2023/5/05	SA13-C	6	4	4	4	4	4	4	4	5	5	3	3	3	3	3	3	5	2	2	2	2	4	4	2	2	1	2	2	1	2	1	1	1	1	1	1	1	1	2	3	2	0	0	0	0	1	1	2
13_EPI_ISL_18799964_A/Swift_tern/South_Africa/716936_ST003/2023_A_/_H5N1_2023/5/10	SA13-C	6	4	4	4	4	4	4	4	5	5	3	3	3	3	3	3	5	2	2	2	2	4	4	2	2	1	2	2	1	2	1	1	1	1	1	1	1	1	2	3	2	0	0	0	0	1	1	2
13_EPI_ISL_18799987_A/Swift_tern/South_Africa/717469_DOA202/2023_A_/_H5N1_2023/5/12	SA13-C	6	4	4	4	4	4	4	4	5	5	3	3	3	3	3	3	5	2	2	2	2	4	4	2	2	1	2	2	1	2	1	1	1	1	1	1	1	1	2	3	2	0	0	0	0	1	1	2
13_EPI_ISL_18799988_A/Swift_tern/South_Africa/717469_DOA210/2023_A_/_H5N1_2023/5/15	SA13-A	6	4	4	4	4	4	4	4	5	5	3	3	3	3	3	3	5	2	2	2	2	4	4	2	2	1	2	2	1	2	1	1	1	1	1	1	1	1	2	3	2	0	0	0	0	1	1	2
13_EPI_ISL_18799989_A/Swift_tern/South_Africa/718335_DOA236/2023_A_/_H5N1_2023/5/30	SA13-C	6	4	4	4	4	4	4	4	5	5	3	3	3	3	3	3	5	2	2	2	2	4	4	2	2	1	2	2	1	2	1	1	1	1	1	1	1	1	2	3	2	0	0	0	0	1	1	2
13_EPI_ISL_18799990_A/Swift_tern/South_Africa/718335_DOA265/2023_A_/_H5N1_2023/5/31	SA13-C	6	4	4	4	4	4	4	4	5	5	3	3	3	3	3	3	5	2	2	2	2	4	4	2	2	1	2	2	1	2	1	1	1	1	1	1	1	1	2	3	2	0	0	0	0	1	1	2
13_EPI_ISL_18800036_A/Swift_tern/South_Africa/718335_ST004/2023_A_/_H5N1_2023/5/27	SA13-C	6	4	4	4	4	4	4	4	5	5	3	3	3	3	3	3	5	2	2	2	2	4	4	2	2	1	2	2	1	2	1	1	1	1	1	1	1	1	2	3	2	0	0	0	0	1	1	2
13_EPI_ISL_18800038_A/Swift_tern/South_Africa/718753_DOA289/2023_A_/_H5N1_2023/6/01	SA13-B1	6	4	4	4	4	4	4	4	5	5	5	5	5	5	5	5	7	4	4	4	4	6	4	4	4	3	4	4	3	4	3	3	3	3	3	3	3	3	4	5	4	2	2	2	2	3	3	2
13_EPI_ISL_18800043_A/Swift_tern/South_Africa/718753_DOA290/2023_A_/_H5N1_2023/6/01	SA13-B2	7	5	5	5	5	5	5	5	6	6	4	4	4	4	4	4	6	3	3	3	3	5	5	3	3	2	3	3	2	3	2	2	2	2	2	2	2	2	3	4	3	1	1	1	1	2	2	3
13_EPI_ISL_18800045_A/Swift_tern/South_Africa/718753_DOA291/2023_A_/_H5N1_2023/6/01	SA13-A	6	4	4	4	4	4	4	4	5	5	3	3	3	3	3	3	5	2	2	2	2	4	4	2	2	1	2	2	1	2	1	1	1	1	1	1	1	1	2	3	2	0	0	0	0	1	1	2
13_EPI_ISL_18800046_A/Swift_tern/South_Africa/781753_DOA292/2023_A_/_H5N1_2023/6/02	SA13-A	6	4	4	4	4	4	4	4	5	5	3	3	3	3	3	3	5	2	2	2	2	4	4	2	2	1	2	2	1	2	1	1	1	1	1	1	1	1	2	3	2	0	0	0	0	1	1	2
13_EPI_ISL_18800048_A/Swift_tern/South_Africa/718753_DOA298/2023_A_/_H5N1_2023/6/07	SA13-C	6	4	4	4	4	4	4	4	5	5	3	3	3	3	3	3	5	2	2	2	2	4	4	2	2	1	2	2	1	2	1	1	1	1	1	1	1	1	2	3	2	0	0	0	0	1	1	2
13_EPI_ISL_18800475_A/Swift_tern/South_Africa/719984_DOA316/2023_A_/_H5N1_2023/6/19	SA13-B1	7	5	5	5	5	5	5	5	6	6	6	6	6	6	6	6	8	5	5	5	5	7	5	5	5	4	5	5	4	5	4	4	4	4	4	4	4	4	5	6	5	3	3	3	3	2	2	3
13_EPI_ISL_18800491_A/Kelp_gull/South_Africa/718335_K200/2023_A_/_H5N1_2023/5/27		7	5	5	5	5	5	5	5	6	6	4	4	4	4	4	4	6	3	3	3	3	5	5	3	3	2	3	3	2	3	2	2	2	2	2	2	2	2	3	4	3	1	1	1	1	0	0	3
13_EPI_ISL_18800497_A/Swift_tern/South_Africa/719984_DOA321/2023_A_/_H5N1_2023/6/19	SA13-C	7	5	5	5	5	5	5	5	6	6	4	4	4	4	4	4	6	3	3	3	3	5	5	3	3	2	3	3	2	3	2	2	2	2	2	2	2	2	3	4	3	1	1	1	1	0	0	3
13_EPI_ISL_18801267_A/Kelp_gull/South_Africa/K137/2023_A_/_H5N1_2023/3/26	SA13	6	4	4	4	4	4	4	4	5	5	3	3	3	3	3	3	5	2	2	2	2	4	4	2	2	1	2	2	1	2	1	1	1	1	1	1	1	1	2	3	2	0	0	0	0	1	1	2
15_EPI_ISL_12045918_A/Dove/Botswana/2097/2021_A_/_H5N1_2021/8/18	SA15	5	3	3	3	3	3	3	3	4	4	4	4	4	4	4	4	6	5	5	5	5	7	5	5	5	6	5	5	6	7	6	6	6	6	6	6	6	6	7	6	7	7	7	7	7	8	8	7
15_EPI_ISL_12045919_A/Dove/Botswana/2334/2021_A_/_H5N1_2021/9/13	SA15	6	4	4	4	4	4	4	4	5	5	5	5	5	5	5	5	7	6	6	6	6	8	6	6	6	7	6	6	7	8	7	7	7	7	7	7	7	7	8	7	8	8	8	8	8	9	9	8
15_EPI_ISL_18800490_A/Kelp_gull/South_Africa/717897_K195/2023_A_/_H5N1_2023/5/22	SA15-E	6	4	4	4	4	4	4	4	5	5	5	5	5	5	5	5	7	6	6	6	6	8	6	6	6	7	6	6	7	7	7	7	7	7	7	7	7	7	8	7	8	8	8	8	8	9	9	8
15_EPI_ISL_18800495_A/Kelp_gull/South_Africa/717897_K192/2023_A_/_H5N1_2023/5/22	SA15-E	6	4	4	4	4	4	4	4	5	5	5	5	5	5	5	5	7	6	6	6	6	8	6	6	6	7	6	6	7	7	7	7	7	7	7	7	7	7	8	7	8	8	8	8	8	9	9	8
15_EPI_ISL_18800817_A/Swift_tern/South_Africa/719984_ST005/2023_A_/_H5N1_2023/6/17	SA13-C	7	5	5	5	5	5	5	5	6	6	4	4	4	4	4	4	6	3	3	3	3	5	5	3	3	2	3	3	2	3	2	2	2	2	2	2	2	2	3	4	3	1	1	1	1	0	0	3
15_EPI_ISL_18801172_A/Egyptian_goose/South_Africa/249/2023_A_/_H5N1_2023/4/18	SA15-D	6	4	4	4	4	4	4	4	5	5	5	5	5	5	5	5	7	6	6	6	6	8	6	6	6	7	6	6	7	7	7	7	7	7	7	7	7	7	8	7	8	8	8	8	8	9	9	8
15_EPI_ISL_18801266_A/Hartlaubs_gul/South_Africa/718335_H088/2023_A_/_H5N1_2023/5/29	SA15-E	6	4	4	4	4	4	4	4	5	5	5	5	5	5	5	5	7	6	6	6	6	8	6	6	6	7	6	6	7	7	7	7	7	7	7	7	7	7	8	7	8	8	8	8	8	9	9	8
15_EPI_ISL_18801270_A/chicken/South_Africa/715754/2023_A_/_H5N1_2023/4/29	SA15-D	6	4	4	4	4	4	4	4	5	5	5	5	5	5	5	5	7	6	6	6	6	8	6	6	6	7	6	6	7	7	7	7	7	7	7	7	7	7	8	7	8	8	8	8	8	9	9	8
15_EPI_ISL_18801272_A/chicken/South_Africa/717619/2023_A_/_H5N1_2023/5/22	SA15-E	6	4	4	4	4	4	4	4	5	5	5	5	5	5	5	5	7	6	6	6	6	8	6	6	6	7	6	6	7	7	7	7	7	7	7	7	7	7	8	7	8	8	8	8	8	9	9	8
15_EPI_ISL_18801379_A/chicken/South_Africa/719311/2023_A_/_H5N1_2023/6/13		7	5	5	5	5	5	5	5	6	6	6	6	6	6	6	6	8	7	7	7	7	9	7	7	7	8	7	7	8	8	8	8	8	8	8	8	8	8	9	8	9	9	9	9	9	10	10	9
15_EPI_ISL_18801385_A/chicken/South_Africa/720743/2023_A_/_H5N1_2023/7/02	SA15-F	9	7	7	7	7	7	7	7	8	8	8	8	8	8	8	8	10	8	8	8	8	10	8	8	8	9	8	8	9	10	9	9	9	9	9	9	9	9	10	9	10	10	10	10	10	11	11	10
15_EPI_ISL_18809369_A/chicken/South_Africa/721913/2023_A_/_H5N1_2023/7/15		9	7	7	7	7	7	7	7	8	8	8	8	8	8	8	8	10	8	8	8	8	10	8	8	8	9	8	8	9	10	9	9	9	9	9	9	9	9	10	9	10	10	10	10	10	11	11	10
15_EPI_ISL_18809374_A/chicken/South_Africa/722490/2023_A_/_H5N1_2023/7/24	SA15-F	9	7	7	7	7	7	7	7	8	8	8	8	8	8	8	8	10	8	8	8	8	10	8	8	8	9	8	8	9	10	9	9	9	9	9	9	9	9	10	9	10	10	10	10	10	11	11	10
15_EPI_ISL_18809382_A/chicken/South_Africa/DP2301/2023_A_/_H5N1_2023/4/26	SA15-D	6	4	4	4	4	4	4	4	5	5	5	5	5	5	5	5	7	6	6	6	6	8	6	6	6	7	6	6	7	7	7	7	7	7	7	7	7	7	8	7	8	8	8	8	8	9	9	8
15_EPI_ISL_18809429_A/chicken/South_Africa/EP232013/2023_A_/_H5N1_2023/8/27	SA15-F	10	8	8	8	8	8	8	8	9	9	9	9	9	9	9	9	11	9	9	9	9	11	9	9	9	10	9	9	10	11	10	10	10	10	10	10	10	10	11	10	11	11	11	11	11	12	12	11
15_EPI_ISL_18809431_A/chicken/South_Africa/EP232014/2023_A_/_H5N1_2023/8/27	SA15-F	10	8	8	8	8	8	8	8	9	9	9	9	9	9	9	9	11	9	9	9	9	11	9	9	9	10	9	9	10	11	10	10	10	10	10	10	10	10	11	10	11	11	11	11	11	12	12	11
15_EPI_ISL_18809434_A/chicken/South_Africa/NFQ2301_33507/2023_A_/_H5N1_2023/4/28	SA15-D	6	4	4	4	4	4	4	4	5	5	5	5	5	5	5	5	7	6	6	6	6	8	6	6	6	7	6	6	7	7	7	7	7	7	7	7	7	7	8	7	8	8	8	8	8	9	9	8
15_EPI_ISL_18809532_A/chicken/South_Africa/NFQ2310_33069/2023_A_/_H5N1_2023/4/28	SA15-D	6	4	4	4	4	4	4	4	5	5	5	5	5	5	5	5	7	6	6	6	6	8	6	6	6	7	6	6	7	7	7	7	7	7	7	7	7	7	8	7	8	8	8	8	8	9	9	8
15_EPI_ISL_18809535_A/chicken/South_Africa/NFQ2312_1_2/2023_A_/_H5N1_2023/4/28	SA15-D	6	4	4	4	4	4	4	4	5	5	5	5	5	5	5	5	7	6	6	6	6	8	6	6	6	7	6	6	7	7	7	7	7	7	7	7	7	7	8	7	8	8	8	8	8	9	9	8
15_EPI_ISL_18809538_A/chicken/South_Africa/NFQ2312_1_4/2023_A_/_H5N1_2023/4/28	SA15-D	7	5	5	5	5	5	5	5	6	6	6	6	6	6	6	6	8	7	7	7	7	9	7	7	7	8	7	7	8	8	8	8	8	8	8	8	8	8	9	8	9	9	9	9	9	10	10	9
15_EPI_ISL_18809539_A/chicken/South_Africa/NFQ2312_1_8/2023_A_/_H5N1_2023/4/28	SA15-D	6	4	4	4	4	4	4	4	5	5	5	5	5	5	5	5	7	6	6	6	6	8	6	6	6	7	6	6	7	7	7	7	7	7	7	7	7	7	8	7	8	8	8	8	8	9	9	8
15_EPI_ISL_18809540_A/chicken/South_Africa/NFQ23190/2023_A_/_H5N1_2023/4/20	SA15-D	6	4	4	4	4	4	4	4	5	5	5	5	5	5	5	5	7	6	6	6	6	8	6	6	6	7	6	6	7	7	7	7	7	7	7	7	7	7	8	7	8	8	8	8	8	9	9	8
15_EPI_ISL_18809546_A/chicken/South_Africa/OV2368/2023_A_/_H5N1_2023/4/24	SA15-D	6	4	4	4	4	4	4	4	5	5	5	5	5	5	5	5	7	6	6	6	6	8	6	6	6	7	6	6	7	7	7	7	7	7	7	7	7	7	8	7	8	8	8	8	8	9	9	8
15_EPI_ISL_18809548_A/chicken/South_Africa/OV2369/2023_A_/_H5N1_2023/4/24	SA15-D	6	4	4	4	4	4	4	4	5	5	5	5	5	5	5	5	7	6	6	6	6	8	6	6	6	7	6	6	7	7	7	7	7	7	7	7	7	7	8	7	8	8	8	8	8	9	9	8
15_EPI_ISL_18809549_A/chicken/South_Africa/OV2379/2023_A_/_H5N1_2023/5/29	SA15-D	8	6	6	6	6	6	6	6	6	6	7	7	7	7	7	7	9	8	8	8	8	10	8	8	8	9	8	8	9	9	9	9	9	9	9	9	9	9	10	9	10	10	10	10	10	9	9	10
15_EPI_ISL_18809551_A/chicken/South_Africa/PP030/2023_A_/_H5N1_2023/4/24	SA15-D	6	4	4	4	4	4	4	4	5	5	5	5	5	5	5	5	7	6	6	6	6	8	6	6	6	7	6	6	7	7	7	7	7	7	7	7	7	7	8	7	8	8	8	8	8	9	9	8
15_EPI_ISL_18809553_A/chicken/South_Africa/PP031/2023_A_/_H5N1_2023/4/24	SA15-D	6	4	4	4	4	4	4	4	5	5	5	5	5	5	5	5	7	6	6	6	6	8	6	6	6	7	6	6	7	7	7	7	7	7	7	7	7	7	8	7	8	8	8	8	8	9	9	8
15_EPI_ISL_18809555_A/chicken/South_Africa/WC2302/2023_A_/_H5N1_2023/5/26	SA15-D	7	5	5	5	5	5	5	5	6	6	6	6	6	6	6	6	8	7	7	7	7	9	7	7	7	8	7	7	8	8	8	8	8	8	8	8	8	8	9	8	9	9	9	9	9	8	8	9
EPI_ISL_14542530_A/chicken/South_Africa/26700/2021_H5N1_A_/_H5N1_2021/4/19	SA3	3	1	1	1	1	1	1	1	2	2	2	2	2	2	2	2	4	3	3	3	3	5	3	3	3	4	3	3	4	5	4	4	4	4	4	4	4	4	5	4	5	5	5	5	5	6	6	5
EPI_ISL_14542586_A/chicken/South_Africa/690109/2021_mixed_A_/_H5N1_2021/4/26		2	0	0	0	0	0	0	0	1	1	1	1	1	1	1	1	3	2	2	2	2	4	2	2	2	3	2	2	3	4	3	3	3	3	3	3	3	3	4	3	4	4	4	4	4	5	5	4
EPI_ISL_14542831_A/chicken/South_Africa/UP01/2021_H5N1_A_/_H5N1_2021/5/01	SA3	2	0	0	0	0	0	0	0	1	1	1	1	1	1	1	1	3	2	2	2	2	4	2	2	2	3	2	2	3	4	3	3	3	3	3	3	3	3	4	3	4	4	4	4	4	5	5	4
EPI_ISL_14543005_A/chicken/South_Africa/21050118/2021_H5N1_A_/_H5N1_2021/5/07	SA5	2	0	0	0	0	0	0	0	1	1	1	1	1	1	1	1	3	2	2	2	2	4	2	2	2	3	2	2	3	4	3	3	3	3	3	3	3	3	4	3	4	4	4	4	4	5	5	4
EPI_ISL_14571452_A/chicken/South_Africa/21050119/2021_H5N1_A_/_H5N1_2021/5/07	SA5	2	0	0	0	0	0	0	0	1	1	1	1	1	1	1	1	3	2	2	2	2	4	2	2	2	3	2	2	3	4	3	3	3	3	3	3	3	3	4	3	4	4	4	4	4	5	5	4
EPI_ISL_14572124_A/chicken/South_Africa/21050125/2021_H5N1_A_/_H5N1_2021/5/08	SA5	2	0	0	0	0	0	0	0	1	1	1	1	1	1	1	1	3	2	2	2	2	4	2	2	2	3	2	2	3	4	3	3	3	3	3	3	3	3	4	3	4	4	4	4	4	5	5	4
EPI_ISL_14572927_A/chicken/South_Africa/21050021/2021_H5N1_A_/_H5N1_2021/5/10	SA5	2	0	0	0	0	0	0	0	1	1	1	1	1	1	1	1	3	2	2	2	2	4	2	2	2	3	2	2	3	4	3	3	3	3	3	3	3	3	4	3	4	4	4	4	4	5	5	4
EPI_ISL_14573033_A/chicken/South_Africa/690575/2021_H5N1_A_/_H5N1_2021/5/10	SA5	2	0	0	0	0	0	0	0	1	1	1	1	1	1	1	1	3	2	2	2	2	4	2	2	2	3	2	2	3	4	3	3	3	3	3	3	3	3	4	3	4	4	4	4	4	5	5	4
EPI_ISL_14573036_A/chicken/South_Africa/690841/2021_H5N1_A_/_H5N1_2021/5/10		3	1	1	1	1	1	1	1	2	2	2	2	2	2	2	2	4	3	3	3	3	5	3	3	3	4	3	3	4	5	4	4	4	4	4	4	4	4	5	4	5	5	5	5	5	6	6	5
EPI_ISL_14573038_A/chicken/South_Africa/690813/2021_H5N1_A_/_H5N1_2021/5/10		2	0	0	0	0	0	0	0	1	1	1	1	1	1	1	1	3	2	2	2	2	4	2	2	2	3	2	2	3	4	3	3	3	3	3	3	3	3	4	3	4	4	4	4	4	5	5	4
EPI_ISL_14573053_A/chicken/South_Africa/UP481/2021_H5N1_A_/_H5N1_2021/5/10	SA1	2	2	2	2	2	2	2	2	3	3	3	3	3	3	3	3	5	4	4	4	4	6	4	4	4	5	4	4	5	6	5	5	5	5	5	5	5	5	6	5	6	6	6	6	6	7	7	6
EPI_ISL_14573124_A/Egyptian_goose/South_Africa/21050245A/2021_H5N1_A_/_H5N1_2021/5/13		2	0	0	0	0	0	0	0	1	1	1	1	1	1	1	1	3	2	2	2	2	4	2	2	2	3	2	2	3	4	3	3	3	3	3	3	3	3	4	3	4	4	4	4	4	5	5	4
EPI_ISL_14619020_A/chicken/South_Africa/21050293/2021_H5N1_A_/_H5N1_2021/5/17	SA5	2	0	0	0	0	0	0	0	1	1	1	1	1	1	1	1	3	2	2	2	2	4	2	2	2	3	2	2	3	4	3	3	3	3	3	3	3	3	4	3	4	4	4	4	4	5	5	4
EPI_ISL_14619775_A/chicken/South_Africa/692328/2021_H5N1_A_/_H5N1_2021/5/18		3	1	1	1	1	1	1	1	2	2	2	2	2	2	2	2	4	3	3	3	3	5	3	3	3	4	3	3	4	5	4	4	4	4	4	4	4	4	5	4	5	5	5	5	5	6	6	5
EPI_ISL_14620174_A/chicken/South_Africa/692329/2021_H5N1_A_/_H5N1_2021/5/18	SA5	3	1	1	1	1	1	1	1	2	2	2	2	2	2	2	2	4	3	3	3	3	5	3	3	3	4	3	3	4	5	4	4	4	4	4	4	4	4	5	4	5	5	5	5	5	6	6	5
EPI_ISL_14620233_A/Buff_Orpington_chicken/South_Africa/21050364/2021_H5N1_A_/_H5N1_2021/5/19	SA3	2	0	0	0	0	0	0	0	1	1	1	1	1	1	1	1	3	2	2	2	2	4	2	2	2	3	2	2	3	4	3	3	3	3	3	3	3	3	4	3	4	4	4	4	4	5	5	4
EPI_ISL_14637676_A/Hartlaubs_gull/21050385/2021_H5N1_A_/_H5N1_2021/5/20	SA3	2	0	0	0	0	0	0	0	1	1	1	1	1	1	1	1	3	2	2	2	2	4	2	2	2	3	2	2	3	4	3	3	3	3	3	3	3	3	4	3	4	4	4	4	4	5	5	4
EPI_ISL_14638201_A/Hartlaubs_gull/South_Africa/21050388/2021_H5N1_A_/_H5N1_2021/5/20	SA3	2	0	0	0	0	0	0	0	1	1	1	1	1	1	1	1	3	2	2	2	2	4	2	2	2	3	2	2	3	4	3	3	3	3	3	3	3	3	4	3	4	4	4	4	4	5	5	4
EPI_ISL_14638909_A/African_penguin/South_Africa/21050383/2021_H5N1_A_/_H5N1_2021/5/20	SA3	2	0	0	0	0	0	0	0	1	1	1	1	1	1	1	1	3	2	2	2	2	4	2	2	2	3	2	2	3	4	3	3	3	3	3	3	3	3	4	3	4	4	4	4	4	5	5	4
EPI_ISL_14640323_A/Hartlaubs_gull/South_Africa/21050384/2021_H5N1_A_/_H5N1_2021/5/20	SA3	2	0	0	0	0	0	0	0	1	1	1	1	1	1	1	1	3	2	2	2	2	4	2	2	2	3	2	2	3	4	3	3	3	3	3	3	3	3	4	3	4	4	4	4	4	5	5	4
EPI_ISL_14643356_A/Hartlaubs_gull/South_Africa/21050386/2021_H5N1_A_/_H5N1_2021/5/20		2	0	0	0	0	0	0	0	1	1	1	1	1	1	1	1	3	2	2	2	2	4	2	2	2	3	2	2	3	4	3	3	3	3	3	3	3	3	4	3	4	4	4	4	4	5	5	4
EPI_ISL_14643779_A/chicken/South_Africa/692881/2021_H5N1_A_/_H5N1_2021/5/20	SA6	2	0	0	0	0	0	0	0	1	1	1	1	1	1	1	1	3	2	2	2	2	4	2	2	2	3	2	2	3	4	3	3	3	3	3	3	3	3	4	3	4	4	4	4	4	5	5	4
EPI_ISL_14644201_A/chicken/South_Africa/693331/2021_H5N1_A_/_H5N1_2021/5/23	SA5	2	0	0	0	0	0	0	0	1	1	1	1	1	1	1	1	3	2	2	2	2	4	2	2	2	3	2	2	3	4	3	3	3	3	3	3	3	3	4	3	4	4	4	4	4	5	5	4
EPI_ISL_14644592_A/African_barn_owl/South_Africa/21050429/2021_H5N1_A_/_H5N1_2021/5/25	SA8	2	0	0	0	0	0	0	0	1	1	1	1	1	1	1	1	3	2	2	2	2	4	2	2	2	3	2	2	3	4	3	3	3	3	3	3	3	3	4	3	4	4	4	4	4	5	5	4
EPI_ISL_14645717_A/chicken/South_Africa/693781/2021_H5N1_A_/_H5N1_2021/5/27	SA5	2	0	0	0	0	0	0	0	1	1	1	1	1	1	1	1	3	2	2	2	2	4	2	2	2	3	2	2	3	4	3	3	3	3	3	3	3	3	4	3	4	4	4	4	4	5	5	4
EPI_ISL_14646080_A/pelican/South_Africa/21050494/2021_H5N1_A_/_H5N1_2021/5/29	SA5	2	0	0	0	0	0	0	0	1	1	1	1	1	1	1	1	3	2	2	2	2	4	2	2	2	3	2	2	3	4	3	3	3	3	3	3	3	3	4	3	4	4	4	4	4	5	5	4
EPI_ISL_14710239_A/chicken/South_Africa/693965/2021_H5N1_A_/_H5N1_2021/5/31	SA5	2	0	0	0	0	0	0	0	1	1	1	1	1	1	1	1	3	2	2	2	2	4	2	2	2	3	2	2	3	4	3	3	3	3	3	3	3	3	4	3	4	4	4	4	4	5	5	4
EPI_ISL_14710708_A/duck/South_Africa/21060064/2021_H5N1_A_/_H5N1_2021/6/03	SA3	2	0	0	0	0	0	0	0	1	1	1	1	1	1	1	1	3	2	2	2	2	4	2	2	2	3	2	2	3	4	3	3	3	3	3	3	3	3	4	3	4	4	4	4	4	5	5	4
EPI_ISL_14710814_A/African_fish_eagle/South_Africa/21060065/2021_H5N1_A_/_H5N1_2021/6/03	SA5	3	1	1	1	1	1	1	1	2	2	2	2	2	2	2	2	4	3	3	3	3	5	3	3	3	4	3	3	4	5	4	4	4	4	4	4	4	4	5	4	5	5	5	5	5	6	6	5
EPI_ISL_14711165_A/chicken/South_Africa/21060265/2021_H5N1_A_/_H5N1_2021/6/14	SA5	2	0	0	0	0	0	0	0	1	1	1	1	1	1	1	1	3	2	2	2	2	4	2	2	2	3	2	2	3	4	3	3	3	3	3	3	3	3	4	3	4	4	4	4	4	5	5	4
EPI_ISL_14769966_A/chicken/Lesotho/341_10/2021_A_/_H5N1_2021/5/29	SA2	2	0	0	0	0	0	0	0	1	1	1	1	1	1	1	1	3	2	2	2	2	4	2	2	2	3	2	2	3	4	3	3	3	3	3	3	3	3	4	3	4	4	4	4	4	5	5	4
EPI_ISL_14769967_A/chicken/Lesotho/352_3/2021_A_/_H5N1_2021/6/05	SA2	2	0	0	0	0	0	0	0	1	1	1	1	1	1	1	1	3	2	2	2	2	4	2	2	2	3	2	2	3	4	3	3	3	3	3	3	3	3	4	3	4	4	4	4	4	5	5	4
EPI_ISL_14918030_A/ostrich/South_Africa/21060311/2021_H5N1_A_/_H5N1_2021/6/14	SA5	2	0	0	0	0	0	0	0	1	1	1	1	1	1	1	1	3	2	2	2	2	4	2	2	2	3	2	2	3	4	3	3	3	3	3	3	3	3	4	3	4	4	4	4	4	5	5	4
EPI_ISL_14918031_A/Sacred_ibis/South_Africa/21060395/2021_H5N1_A_/_H5N1_2021/6/19		2	0	0	0	0	0	0	0	1	1	1	1	1	1	1	1	3	2	2	2	2	4	2	2	2	3	2	2	3	4	3	3	3	3	3	3	3	3	4	3	4	4	4	4	4	5	5	4
EPI_ISL_14918217_A/chicken/South_Africa/697352/2021_H5N1_A_/_H5N1_2021/6/20	SA5	3	1	1	1	1	1	1	1	2	2	2	2	2	2	2	2	4	3	3	3	3	5	3	3	3	4	3	3	4	5	4	4	4	4	4	4	4	4	5	4	5	5	5	5	5	6	6	5
EPI_ISL_14918305_A/ostrich/South_Africa/21060357/2021_H5N1_A_/_H5N1_2021/6/21	SA5	3	1	1	1	1	1	1	1	2	2	2	2	2	2	2	2	4	3	3	3	3	5	3	3	3	4	3	3	4	5	4	4	4	4	4	4	4	4	5	4	5	5	5	5	5	6	6	5
EPI_ISL_14918327_A/ostrich/South_Africa/21060425/2021_H5N1_A_/_H5N1_2021/6/23	SA5	2	0	0	0	0	0	0	0	1	1	1	1	1	1	1	1	3	2	2	2	2	4	2	2	2	3	2	2	3	4	3	3	3	3	3	3	3	3	4	3	4	4	4	4	4	5	5	4
EPI_ISL_14918605_A/chicken/South_Africa/21060435/2021_H5N1_A_/_H5N1_2021/6/24	SA3	2	0	0	0	0	0	0	0	1	1	1	1	1	1	1	1	3	2	2	2	2	4	2	2	2	3	2	2	3	4	3	3	3	3	3	3	3	3	4	3	4	4	4	4	4	5	5	4
EPI_ISL_14918800_A/chicken/South_Africa/21060469/2021_H5N1_A_/_H5N1_2021/6/25	SA5	2	0	0	0	0	0	0	0	1	1	1	1	1	1	1	1	3	2	2	2	2	4	2	2	2	3	2	2	3	4	3	3	3	3	3	3	3	3	4	3	4	4	4	4	4	5	5	4
EPI_ISL_14918839_A/Blue_crane/South_Africa/21060475/2021_H5N1_A_/_H5N1_2021/6/28	SA5	2	0	0	0	0	0	0	0	1	1	1	1	1	1	1	1	3	2	2	2	2	4	2	2	2	3	2	2	3	4	3	3	3	3	3	3	3	3	4	3	4	4	4	4	4	5	5	4
EPI_ISL_14918892_A/chicken/South_Africa/683320/2021_H5N1_A_/_H5N1_2021/6/30	SA10	3	1	1	1	1	1	1	1	2	2	2	2	2	2	2	2	4	3	3	3	3	5	3	3	3	4	3	3	4	5	4	4	4	4	4	4	4	4	5	4	5	5	5	5	5	6	6	5
EPI_ISL_14918893_A/Blue_crane/South_Africa/21070050/2021_H5N1_A_/_H5N1_2021/7/01	SA5	2	0	0	0	0	0	0	0	1	1	1	1	1	1	1	1	3	2	2	2	2	4	2	2	2	3	2	2	3	4	3	3	3	3	3	3	3	3	4	3	4	4	4	4	4	5	5	4
EPI_ISL_14918903_A/chicken/South_Africa/411255/2021_H5N1_A_/_H5N1_2021/7/19	SA10	3	1	1	1	1	1	1	1	2	2	2	2	2	2	2	2	4	3	3	3	3	5	3	3	3	4	3	3	4	5	4	4	4	4	4	4	4	4	5	4	5	5	5	5	5	6	6	5
EPI_ISL_14932914_A/chicken/South_Africa/411542/2021_H5N1_A_/_H5N1_2021/7/20	SA10	3	1	1	1	1	1	1	1	2	2	2	2	2	2	2	2	4	3	3	3	3	5	3	3	3	4	3	3	4	5	4	4	4	4	4	4	4	4	5	4	5	5	5	5	5	6	6	5
EPI_ISL_14933095_A/chicken/South_Africa/411554/2021_H5N1_A_/_H5N1_2021/7/23	SA10	3	1	1	1	1	1	1	1	2	2	2	2	2	2	2	2	4	3	3	3	3	5	3	3	3	4	3	3	4	5	4	4	4	4	4	4	4	4	5	4	5	5	5	5	5	6	6	5
EPI_ISL_14933096_A/chicken/South_Africa/33071/2021_H5N1_A_/_H5N1_2021/7/25	SA10	3	1	1	1	1	1	1	1	2	2	2	2	2	2	2	2	4	3	3	3	3	5	3	3	3	4	3	3	4	5	4	4	4	4	4	4	4	4	5	4	5	5	5	5	5	6	6	5
EPI_ISL_14933117_A/chicken/South_Africa/33069/2021_H5N1_A_/_H5N1_2021/7/26	SA10	3	1	1	1	1	1	1	1	2	2	2	2	2	2	2	2	4	3	3	3	3	5	3	3	3	4	3	3	4	5	4	4	4	4	4	4	4	4	5	4	5	5	5	5	5	6	6	5
EPI_ISL_14933695_A/chicken/South_Africa/412364/2021_H5N1_A_/_H5N1_2021/7/26	SA10	3	1	1	1	1	1	1	1	2	2	2	2	2	2	2	2	4	3	3	3	3	5	3	3	3	4	3	3	4	5	4	4	4	4	4	4	4	4	5	4	5	5	5	5	5	6	6	5
EPI_ISL_14933721_A/chicken/South_Africa/33081/2021_H5N1_A_/_H5N1_2021/7/27	SA10	2	0	0	0	0	0	0	0	1	1	1	1	1	1	1	1	3	2	2	2	2	4	2	2	2	3	2	2	3	4	3	3	3	3	3	3	3	3	4	3	4	4	4	4	4	5	5	4
EPI_ISL_14933722_A/ostrich/South_Africa/21070586/2021_H5N1_A_/_H5N1_2021/7/28	SA9	5	3	3	3	3	3	3	3	4	4	4	4	4	4	4	4	6	5	5	5	5	7	5	5	5	6	5	5	6	7	6	6	6	6	6	6	6	6	7	6	7	7	7	7	7	8	8	7
EPI_ISL_14933723_A/chicken/South_Africa/412372/2021_H5N1_A_/_H5N1_2021/7/28	SA10	3	1	1	1	1	1	1	1	2	2	2	2	2	2	2	2	4	3	3	3	3	5	3	3	3	4	3	3	4	5	4	4	4	4	4	4	4	4	5	4	5	5	5	5	5	6	6	5
EPI_ISL_14933725_A/chicken/South_Africa/412369/2021_H5N1_A_/_H5N1_2021/7/28		3	1	1	1	1	1	1	1	2	2	2	2	2	2	2	2	4	3	3	3	3	5	3	3	3	4	3	3	4	5	4	4	4	4	4	4	4	4	5	4	5	5	5	5	5	6	6	5
EPI_ISL_14933916_A/chicken/South_Africa/411258/2021_H5N1_A_/_H5N1_2021/7/29	SA10	3	1	1	1	1	1	1	1	2	2	2	2	2	2	2	2	4	3	3	3	3	5	3	3	3	4	3	3	4	5	4	4	4	4	4	4	4	4	5	4	5	5	5	5	5	6	6	5
EPI_ISL_14934317_A/chicken/South_Africa/412374/2021_H5N1_A_/_H5N1_2021/7/30	SA11	2	0	0	0	0	0	0	0	1	1	1	1	1	1	1	1	3	2	2	2	2	4	2	2	2	3	2	2	3	4	3	3	3	3	3	3	3	3	4	3	4	4	4	4	4	5	5	4
EPI_ISL_14934318_A/chicken/South_Africa/411262/2021_H5N1_A_/_H5N1_2021/8/09	SA10	3	1	1	1	1	1	1	1	2	2	2	2	2	2	2	2	4	3	3	3	3	5	3	3	3	4	3	3	4	5	4	4	4	4	4	4	4	4	5	4	5	5	5	5	5	6	6	5
EPI_ISL_14934383_A/chicken/South_Africa/10766/2021_H5N1_A_/_H5N1_2021/8/16		3	1	1	1	1	1	1	1	0	0	2	2	2	2	2	2	4	3	3	3	3	5	3	3	3	4	3	3	4	5	4	4	4	4	4	4	4	4	5	4	5	5	5	5	5	6	6	5
EPI_ISL_14934607_A/chicken/South_Africa/MAB/2021_H5N1_A_/_H5N1_2021/8/27	SA3	2	0	0	0	0	0	0	0	1	1	1	1	1	1	1	1	3	2	2	2	2	4	2	2	2	3	2	2	3	4	3	3	3	3	3	3	3	3	4	3	4	4	4	4	4	5	5	4
EPI_ISL_14934883_A/chicken/South_Africa/412380/2021_H5N1_A_/_H5N1_2021/9/07	SA10	4	2	2	2	2	2	2	2	3	3	1	1	1	1	1	1	3	2	2	2	2	4	4	2	2	3	2	2	3	4	3	3	3	3	3	3	3	3	4	3	4	4	4	4	4	5	5	6
EPI_ISL_14934884_A/chicken/South_Africa/412381/2021_H5N1_A_/_H5N1_2021/9/08	SA10	3	1	1	1	1	1	1	1	2	2	2	2	2	2	2	2	4	3	3	3	3	5	3	3	3	4	3	3	4	5	4	4	4	4	4	4	4	4	5	4	5	5	5	5	5	6	6	5
EPI_ISL_14973559_A/Cape_gannet/South_Africa/21100108/2021_H5N1_A_/_H5N1_2021/10/07	SA5	6	4	4	4	4	4	4	4	5	5	5	5	5	5	5	5	7	5	5	5	5	7	5	5	5	6	5	5	6	7	6	6	6	6	6	6	6	6	7	6	7	7	7	7	7	8	8	7
EPI_ISL_15837660_A/chicken/South_Africa/21100111/2021_A_/_H5N1_2021/10/10		3	1	1	1	1	1	1	1	2	2	2	2	2	2	2	2	4	3	3	3	3	5	3	3	3	4	3	3	4	5	4	4	4	4	4	4	4	4	5	4	5	5	5	5	5	6	6	5
EPI_ISL_15838771_A/chicken/South_Africa/236744/2021_A_/_H5N1_2021/10/19	SA5	3	1	1	1	1	1	1	1	2	2	2	2	2	2	2	2	4	3	3	3	3	5	3	3	3	4	3	3	4	5	4	4	4	4	4	4	4	4	5	4	5	5	5	5	5	6	6	5
EPI_ISL_15852179_A/chicken/South_Africa/UP928/2021_A_/_H5N1_2021/10/27		3	1	1	1	1	1	1	1	2	2	2	2	2	2	2	2	4	3	3	3	3	5	3	3	3	4	3	3	4	5	4	4	4	4	4	4	4	4	5	4	5	5	5	5	5	6	6	5
EPI_ISL_15852181_A/chicken/South_Africa/21100506/2021_A_/_H5N1_2021/10/28		2	0	0	0	0	0	0	0	1	1	1	1	1	1	1	1	3	2	2	2	2	4	2	2	2	3	2	2	3	4	3	3	3	3	3	3	3	3	4	3	4	4	4	4	4	5	5	4
EPI_ISL_15852625_A/chicken/South_Africa/JB2201/2022_A_/_H5N1_2022/1/24	SA10	4	2	2	2	2	2	2	2	3	3	3	3	3	3	3	3	5	4	4	4	4	6	4	4	4	5	4	4	5	6	5	5	5	5	5	5	5	5	6	5	6	6	6	6	6	7	7	6
EPI_ISL_15852626_A/chicken/South_Africa/DW2201/2022_A_/_H5N1_2022/1/24	SA10	4	2	2	2	2	2	2	2	3	3	3	3	3	3	3	3	5	4	4	4	4	6	4	4	4	5	4	4	5	6	5	5	5	5	5	5	5	5	6	5	6	6	6	6	6	7	7	6
EPI_ISL_15852757_A/chicken/South_Africa/22010387/2022_A_/_H5N1_2022/1/28	SA5	4	2	2	2	2	2	2	2	3	3	3	3	3	3	3	3	5	4	4	4	4	6	4	4	4	5	4	4	5	6	5	5	5	5	5	5	5	5	6	5	6	6	6	6	6	7	7	6
EPI_ISL_15852844_A/chicken/South_Africa/QF22304/2022_A_/_H5N1_2022/1/28	SA5	4	2	2	2	2	2	2	2	3	3	3	3	3	3	3	3	5	4	4	4	4	6	4	4	4	5	4	4	5	6	5	5	5	5	5	5	5	5	6	5	6	6	6	6	6	7	7	6
EPI_ISL_15852846_A/chicken/South_Africa/QF22465/2022_A_/_H5N1_2022/2/07	SA5	4	2	2	2	2	2	2	2	3	3	3	3	3	3	3	3	5	4	4	4	4	6	4	4	4	5	4	4	5	6	5	5	5	5	5	5	5	5	6	5	6	6	6	6	6	7	7	6
EPI_ISL_15853010_A/European_white_stork/South_Africa/BA107/2022_A_/_H5N1_2022/2/08	SA10	4	2	2	2	2	2	2	2	3	3	3	3	3	3	3	3	5	4	4	4	4	6	4	4	4	5	4	4	5	6	5	5	5	5	5	5	5	5	6	5	6	6	6	6	6	7	7	6
EPI_ISL_15853438_A/chicken/South_Africa/PRL118/2022_A_/_H5N1_2022/2/22	SA12	3	1	1	1	1	1	1	1	2	2	2	2	2	2	2	2	4	3	3	3	3	5	3	3	3	4	3	3	4	5	4	4	4	4	4	4	4	4	5	4	5	5	5	5	5	6	6	5
EPI_ISL_15853935_A/chicken/South_Africa/697683/2022_A_/_H5N1_2022/9/18	SA10	5	3	3	3	3	3	3	3	4	4	4	4	4	4	4	4	6	5	5	5	5	7	5	5	5	6	5	5	6	7	6	6	6	6	6	6	6	6	7	6	7	7	7	7	7	8	8	7
EPI_ISL_16675872_A/ostrich/South_Africa/PRL60/2022_A_/_H5N1_2022/11/21	SA15	5	3	3	3	3	3	3	3	4	4	4	4	4	4	4	4	6	5	5	5	5	7	5	5	5	6	5	5	6	7	6	6	6	6	6	6	6	6	7	6	7	7	7	7	7	8	8	7
[truncated: 126 more columns]

## Sheet: Caption
Table. Estimates of Evolutionary Divergence between Sequences
The number of amino acid differences per sequence from between sequences are shown. The rate variation among sites was modeled with a gamma distribution (shape parameter = 1). This analysis involved 174 amino acid sequences. All ambiguous positions were removed for each sequence pair (pairwise deletion option). There were a total of 567 positions in the final dataset. Evolutionary analyses were c…
1. Tamura K., Stecher G., and Kumar S. (2021). MEGA 11: Molecular Evolutionary Genetics Analysis Version 11. Molecular Biology and Evolution https://doi.org/10.1093/molbev/msab120.
Disclaimer: Although utmost care has been taken to ensure the correctness of the caption, the caption text is provided "as is" without any warranty of any kind. Authors advise the user to carefully check the caption prior to its use for any purpose and report any errors or problems to the authors immediately (www.megasoftware.net). In no event shall the authors and their employers be liable for a…
