# Supplementary material for: Outbreaks of H5N1 High Pathogenicity Avian Influenza in South Africa in 2023 Were Caused by Two Distinct Sub-Genotypes of Clade 2.3.4.4b Viruses
Source: Viruses. 2024 May 31;16(6):896. doi: 10.3390/v16060896 (PMC11209199; doi:10.3390/v16060896)
Supplement: Supplementary file 1 [file viruses-16-00896-s001.zip › viruses-3028589-supplementary materials/viruses-3028589-supplementary materials/Table S5.xlsx]

## Sheet: MatrixOutput
Supplemental Table 5. Distance matrix for the neuraminidase protein expressed as number of differences
NA protein = 470 aa	Sub-genotype	3	4	5	6	7	8	9	10	11	12	13	14	15	16	17	18	19	20	21	22	23	24	25	26	27	28	29	30	31	32	33	34	35	36	37	38	39	40	41	42	43	44	45	46	47	48	49	50
		1_EPI_ISL_14542488_A_chicken_South_Africa_26683_2021_(H5N1)_A_H5N1_2021/04/09	4_EPI_ISL_14543004_A_chicken_South_Africa_21050090_2021_(H5N1)_A_H5N1_2021/05/06	4_EPI_ISL_14619009_A_Hartlaubs_gull_South_Africa_21050295_2021_(H5N1)_A_H5N1_2021/05/17	4_EPI_ISL_14619024_A_chicken_South_Africa_21050299_2021_(H5N1)_A_H5N1_2021/05/18	4_EPI_ISL_14639383_A_Kelp_gull_South_Africa_21050387_2021_(H5N1)_A_H5N1_2021/05/20	4_EPI_ISL_14639837_A_Spotted_eagle_owl_South_Africa_21050363_2021_(H5N1)_A_H5N1_2021/05/20	4_EPI_ISL_14645331_A_Black/headed_heron_South_Africa_2021_(H5N1)_A_H5N1_2021/05/25	4_EPI_ISL_14934479_A_chicken_South_Africa_424469_2021_(H5N1)_A_H5N1_2021/08/18	4_EPI_ISL_15837655_A_chicken_South_Africa_21080238_2021_A_H5N1_2022/10/10	4_EPI_ISL_15838197_A_White_breasted_cormorant_South_Africa_21100215_2021_A_H5N1_2021/10/13	4_EPI_ISL_15838583_A_Northern_giant_petrel_South_Africa_21100283_2021_A_H5N1_2021/10/16	4_EPI_ISL_15839837_A_African_penguin_South_Africa_21100423A_2021_A_H5N1_2021/10/26	4_EPI_ISL_15839838_A_African_penguin_South_Africa_21100423B_2021_A_H5N1_2021/10/26	4_EPI_ISL_15839840_A_African_penguin_South_Africa_21100423C_2021_A_H5N1_2021/10/26	4_EPI_ISL_15839841_A_African_penguin_South_Africa_21100423D_2021_A_H5N1_2021/10/26	4_EPI_ISL_15852186_A_seabird_South_Africa_21110253_2021_A_H5N1_2021/11/11	13_EPI_ISL_14934885_A_Cape_cormorant_South_Africa_21090179C_2021_(H5N1)_A_H5N1_2021/09/13	13_EPI_ISL_14973297_A_Cape_cormorant_South_Africa_21090779D_2021_(H5N1)_A_H5N1_2021/09/13	13_EPI_ISL_14973339_A_Cape_cormorant_South_Africa_21090250_2021_(H5N1)_A_H5N1_2021/09/14	13_EPI_ISL_14973864_A_Cape_cormorant_South_Africa_21100109A_2021_(H5N1)_A_H5N1_2021/10/07	13_EPI_ISL_15837851_A_Cape_cormorant_South_Africa_21100176B_2021_A_H5N1_2021/10/11	13_EPI_ISL_15852302_A_African_penguin_South_Africa_669895_AP638_2021_A_H5N1_2021/11/23	13_EPI_ISL_15852340_A_cormorant_South_Africa_21120147_2021_A_H5N1_2021/12/06	13_EPI_ISL_15852552_A_Kelp_gull_South_Africa_22010082_2022_A_H5N1_2022/01/07	13_EPI_ISL_15853608_A_Common_tern_South_Africa_681998_CT010_2022_A_H5N1_2022/03/21	13_EPI_ISL_15853610_A_Swift_tern_South_Africa_681998_ST009_2022_A_H5N1_2022/03/22	13_EPI_ISL_15853701_A_Cape_cormorant_South_Africa_681998_DOA059_2022_A_H5N1_2022/03/23	13_EPI_ISL_15853835_A_African_black_oystercatcher_South_Africa_682489_2022_A_H5N1_2022/03/28	13_EPI_ISL_15853920_A_Common_tern_South_Africa_686940_CT013_2022_A_H5N1_2022/05/10	13_EPI_ISL_15853932_A_African_penguin_South_Africa_693215_P2/0348_2022_A_H5N1_2022/07/27	13_EPI_ISL_15853933_A_African_penguin_South_Africa_693215_P1/0347_2022_A_H5N1_2022/07/27	13_EPI_ISL_15853934_A_Common_tern_South_Africa_693799_DOA236_2022_A_H5N1_2022/08/01	13_EPI_ISL_16676447_A_Common_tern_South_Africa_22060305_2022_A_H5N1_2022/06/17	13_EPI_ISL_16839065_A_Cormorant_Namibia_141_2022_A_H5N1_2022/01/27	13_EPI_ISL_17069180_A_African_penguin_South_Africa_698162_AP446_2022_A_H5N1_2022/09/20	13_EPI_ISL_17071927_A_African_penguin_South_Africa_698730_DOA308_2022_A_H5N1_2022/09/28	13_EPI_ISL_17071932_A_African_penguin_South_Africa_700164_DOA318_2022_A_H5N1_2022/10/11	13_EPI_ISL_17071943_A_African_penguin_South_Africa_702626_DOA410_2022_A_H5N1_2022/11/04	13_EPI_ISL_17071946_A_Cape_gannet_South_Africa_702625_G123_2022_A_H5N1_2022/11/04	13_EPI_ISL_17072111_A_African_penguin_South_Africa_702626_AP821_2022_A_H5N1_2022/11/07	13_EPI_ISL_18799506_A_African_black_oystercatcher_South_Africa_719984_OY002_2023_A_H5N1_2023/06/21	13_EPI_ISL_18799508_A_African_penguin_South_Africa_718753_DOA288_2023_A_H5N1_2023/06/01	13_EPI_ISL_18799512_A_African_penguin_South_Africa_718753_DOA297_2023_A_H5N1_2023/06/07	13_EPI_ISL_18799516_A_African_penguin_South_Africa_719674_DOA307_2023_A_H5N1_2023/06/11	13_EPI_ISL_18799519_A_African_penguin_South_Africa_719984_DOA314_2023_A_H5N1_2023/06/17	13_EPI_ISL_18799522_A_African_penguin_South_Africa_719984_DOA330_2023_A_H5N1_2023/06/19	13_EPI_ISL_18799523_A_African_penguin_South_Africa_720616_AP417_2023_A_H5N1_2023/06/29	13_EPI_ISL_18799524_A_African_penguin_South_Africa_720616_DOA356_2023_A_H5N1_2023/06/23
1_EPI_ISL_14542488_A_chicken_South_Africa_26683_2021_(H5N1)_A_H5N1_2021/04/09	SA1
4_EPI_ISL_14543004_A_chicken_South_Africa_21050090_2021_(H5N1)_A_H5N1_2021/05/06	SA4	1
4_EPI_ISL_14619009_A_Hartlaubs_gull_South_Africa_21050295_2021_(H5N1)_A_H5N1_2021/05/17	SA4	3	2
4_EPI_ISL_14619024_A_chicken_South_Africa_21050299_2021_(H5N1)_A_H5N1_2021/05/18	SA4	1	0	2
4_EPI_ISL_14639383_A_Kelp_gull_South_Africa_21050387_2021_(H5N1)_A_H5N1_2021/05/20		1	0	2	0
4_EPI_ISL_14639837_A_Spotted_eagle_owl_South_Africa_21050363_2021_(H5N1)_A_H5N1_2021/05/20	SA4	1	0	2	0	0
4_EPI_ISL_14645331_A_Black_headed_heron_South_Africa_2021_(H5N1)_A_H5N1_2021/05/25	SA4	1	0	2	0	0	0
4_EPI_ISL_14934479_A_chicken_South_Africa_424469_2021_(H5N1)_A_H5N1_2021/08/18	SA4	5	4	6	4	4	4	4
4_EPI_ISL_15837655_A_chicken_South_Africa_21080238_2021_A_H5N1_2022/10/10	SA4	7	6	8	6	6	6	6	4
4_EPI_ISL_15838197_A_White_breasted_cormorant_South_Africa_21100215_2021_A_H5N1_2021/10/13	SA4	2	1	3	1	1	1	1	5	7
4_EPI_ISL_15838583_A_Northern_giant_petrel_South_Africa_21100283_2021_A_H5N1_2021/10/16	SA4	2	1	3	1	1	1	1	5	7	0
4_EPI_ISL_15839837_A_African_penguin_South_Africa_21100423A_2021_A_H5N1_2021/10/26	SA4	3	2	4	2	2	2	2	6	8	1	1
4_EPI_ISL_15839838_A_African_penguin_South_Africa_21100423B_2021_A_H5N1_2021/10/26	SA4	2	1	3	1	1	1	1	5	7	0	0	1
4_EPI_ISL_15839840_A_African_penguin_South_Africa_21100423C_2021_A_H5N1_2021/10/26	SA4	2	1	3	1	1	1	1	5	7	0	0	1	0
4_EPI_ISL_15839841_A_African_penguin_South_Africa_21100423D_2021_A_H5N1_2021/10/26	SA4	2	1	3	1	1	1	1	5	7	0	0	1	0	0
4_EPI_ISL_15852186_A_seabird_South_Africa_21110253_2021_A_H5N1_2021/11/11	SA4	4	3	5	3	3	3	3	7	9	2	2	3	2	2	2
13_EPI_ISL_14934885_A_Cape_cormorant_South_Africa_21090179C_2021_(H5N1)_A_H5N1_2021/09/13	SA13	1	0	2	0	0	0	0	4	6	1	1	2	1	1	1	3
13_EPI_ISL_14973297_A_Cape_cormorant_South_Africa_21090779D_2021_(H5N1)_A_H5N1_2021/09/13		2	1	3	1	1	1	1	5	7	2	2	3	2	2	2	4	1
13_EPI_ISL_14973339_A_Cape_cormorant_South_Africa_21090250_2021_(H5N1)_A_H5N1_2021/09/14		1	0	2	0	0	0	0	4	6	1	1	2	1	1	1	3	0	1
13_EPI_ISL_14973864_A_Cape_cormorant_South_Africa_21100109A_2021_(H5N1)_A_H5N1_2021/10/07	SA13	1	0	2	0	0	0	0	4	6	1	1	2	1	1	1	3	0	1	0
13_EPI_ISL_15837851_A_Cape_cormorant_South_Africa_21100176B_2021_A_H5N1_2021/10/11	SA13	2	1	3	1	1	1	1	5	7	2	2	3	2	2	2	4	1	2	1	1
13_EPI_ISL_15852302_A_African_penguin_South_Africa_669895_AP638_2021_A_H5N1_2021/11/23		2	1	3	1	1	1	1	5	7	2	2	3	2	2	2	4	1	2	1	1	2
13_EPI_ISL_15852340_A_cormorant_South_Africa_21120147_2021_A_H5N1_2021/12/06	SA14	2	1	3	1	1	1	1	5	7	0	0	1	0	0	0	2	1	2	1	1	2	2
13_EPI_ISL_15852552_A_Kelp_gull_South_Africa_22010082_2022_A_H5N1_2022/01/07	SA13	1	0	2	0	0	0	0	4	6	1	1	2	1	1	1	3	0	1	0	0	1	1	1
13_EPI_ISL_15853608_A_Common_tern_South_Africa_681998_CT010_2022_A_H5N1_2022/03/21	SA13	4	3	5	3	3	3	3	7	9	4	4	5	4	4	4	6	3	4	3	3	4	4	4	3
13_EPI_ISL_15853610_A_Swift_tern_South_Africa_681998_ST009_2022_A_H5N1_2022/03/22	SA13	1	0	2	0	0	0	0	4	6	1	1	2	1	1	1	3	0	1	0	0	1	1	1	0	3
13_EPI_ISL_15853701_A_Cape_cormorant_South_Africa_681998_DOA059_2022_A_H5N1_2022/03/23	SA13	1	0	2	0	0	0	0	4	6	1	1	2	1	1	1	3	0	1	0	0	1	1	1	0	3	0
13_EPI_ISL_15853835_A_African_black_oystercatcher_South_Africa_682489_2022_A_H5N1_2022/03/28	SA13	6	5	7	5	5	5	5	9	11	6	6	7	6	6	6	8	5	6	5	5	6	6	6	5	4	5	5
13_EPI_ISL_15853920_A_Common_tern_South_Africa_686940_CT013_2022_A_H5N1_2022/05/10	SA13	5	4	6	4	4	4	4	8	10	5	5	6	5	5	5	7	4	5	4	4	5	5	5	4	3	4	4	5
13_EPI_ISL_15853932_A_African_penguin_South_Africa_693215_P2/0348_2022_A_H5N1_2022/07/27	SA13	4	3	4	3	3	3	3	7	7	4	4	5	4	4	4	6	3	4	3	3	4	4	4	3	4	3	3	6	5
13_EPI_ISL_15853933_A_African_penguin_South_Africa_693215_P1/0347_2022_A_H5N1_2022/07/27	SA13	4	3	4	3	3	3	3	7	7	4	4	5	4	4	4	6	3	4	3	3	4	4	4	3	4	3	3	6	5	0
13_EPI_ISL_15853934_A_Common_tern_South_Africa_693799_DOA236_2022_A_H5N1_2022/08/01	SA13	4	3	4	3	3	3	3	7	7	4	4	5	4	4	4	6	3	4	3	3	4	4	4	3	4	3	3	6	5	0	0
13_EPI_ISL_16676447_A_Common_tern_South_Africa_22060305_2022_A_H5N1_2022/06/17	SA13	3	2	4	2	2	2	2	6	8	3	3	4	3	3	3	5	2	3	2	2	3	3	3	2	1	2	2	3	2	3	3	3
13_EPI_ISL_16839065_A_Cormorant_Namibia_141_2022_A_H5N1_2022/01/27	SA13	2	1	3	1	1	1	1	5	7	2	2	3	2	2	2	4	1	2	1	1	2	2	2	1	4	1	1	6	5	4	4	4	3
13_EPI_ISL_17069180_A_African_penguin_South_Africa_698162_AP446_2022_A_H5N1_2022/09/20	SA13	8	7	8	7	7	7	7	9	9	8	8	9	8	8	8	10	7	8	7	7	8	8	8	7	8	7	7	10	9	4	4	4	7	8
13_EPI_ISL_17071927_A_African_penguin_South_Africa_698730_DOA308_2022_A_H5N1_2022/09/28	SA13	8	7	8	7	7	7	7	9	9	8	8	9	8	8	8	10	7	8	7	7	8	8	8	7	8	7	7	10	9	4	4	4	7	8	0
13_EPI_ISL_17071932_A_African_penguin_South_Africa_700164_DOA318_2022_A_H5N1_2022/10/11	SA13	8	7	8	7	7	7	7	9	9	8	8	9	8	8	8	10	7	8	7	7	8	8	8	7	8	7	7	10	9	4	4	4	7	8	0	0
13_EPI_ISL_17071943_A_African_penguin_South_Africa_702626_DOA410_2022_A_H5N1_2022/11/04	SA13	8	7	8	7	7	7	7	9	9	8	8	9	8	8	8	10	7	8	7	7	8	8	8	7	8	7	7	10	9	4	4	4	7	8	0	0	0
13_EPI_ISL_17071946_A_Cape_gannet_South_Africa_702625_G123_2022_A_H5N1_2022/11/04		3	2	4	2	2	2	2	6	8	3	3	4	3	3	3	5	2	3	2	2	3	3	3	2	5	2	2	7	6	5	5	5	4	3	9	9	9	9
13_EPI_ISL_17072111_A_African_penguin_South_Africa_702626_AP821_2022_A_H5N1_2022/11/07		8	7	8	7	7	7	7	9	9	8	8	9	8	8	8	10	7	8	7	7	8	8	8	7	8	7	7	10	9	4	4	4	7	8	0	0	0	0	9
13_EPI_ISL_18799506_A_African_black_oystercatcher_South_Africa_719984_OY002_2023_A_H5N1_2023/06/21	SA13-A	7	6	8	6	6	6	6	10	12	7	7	8	7	7	7	9	6	7	6	6	7	7	7	6	5	6	6	7	6	7	7	7	4	7	11	11	11	11	8	11
13_EPI_ISL_18799508_A_African_penguin_South_Africa_718753_DOA288_2023_A_H5N1_2023/06/01	SA13-C	7	6	8	6	6	6	6	10	12	7	7	8	7	7	7	9	6	7	6	6	7	7	7	6	5	6	6	7	6	7	7	7	4	7	11	11	11	11	8	11	0
13_EPI_ISL_18799512_A_African_penguin_South_Africa_718753_DOA297_2023_A_H5N1_2023/06/07	SA13-C	7	6	8	6	6	6	6	10	12	7	7	8	7	7	7	9	6	7	6	6	7	7	7	6	5	6	6	7	6	7	7	7	4	7	11	11	11	11	8	11	0	0
13_EPI_ISL_18799516_A_African_penguin_South_Africa_719674_DOA307_2023_A_H5N1_2023/06/11	SA13-A	7	6	8	6	6	6	6	10	12	7	7	8	7	7	7	9	6	7	6	6	7	7	7	6	5	6	6	7	6	7	7	7	4	7	11	11	11	11	8	11	0	0	0
13_EPI_ISL_18799519_A_African_penguin_South_Africa_719984_DOA314_2023_A_H5N1_2023/06/17	SA13-A	7	6	8	6	6	6	6	10	12	7	7	8	7	7	7	9	6	7	6	6	7	7	7	6	5	6	6	7	6	7	7	7	4	7	11	11	11	11	8	11	0	0	0	0
13_EPI_ISL_18799522_A_African_penguin_South_Africa_719984_DOA330_2023_A_H5N1_2023/06/19	SA13-A	7	6	8	6	6	6	6	10	12	7	7	8	7	7	7	9	6	7	6	6	7	7	7	6	5	6	6	7	6	7	7	7	4	7	11	11	11	11	8	11	0	0	0	0	0
13_EPI_ISL_18799523_A_African_penguin_South_Africa_720616_AP417_2023_A_H5N1_2023/06/29	SA13-B	9	8	10	8	8	8	8	12	12	9	9	10	9	9	9	11	8	9	8	8	9	9	9	8	7	8	8	9	8	7	7	7	6	9	11	11	11	11	10	11	2	2	2	2	2	2
13_EPI_ISL_18799524_A_African_penguin_South_Africa_720616_DOA356_2023_A_H5N1_2023/06/23	SA13-B2	7	6	8	6	6	6	6	10	12	7	7	8	7	7	7	9	6	7	6	6	7	7	7	6	5	6	6	7	6	7	7	7	4	7	11	11	11	11	8	11	0	0	0	0	0	0	2
13_EPI_ISL_18799529_A_African_penguin_South_Africa_720616_DOA357_2023_A_H5N1_2023/06/29	SA13-B1	9	8	10	8	8	8	8	12	12	9	9	10	9	9	9	11	8	9	8	8	9	9	9	8	7	8	8	9	8	7	7	7	6	9	11	11	11	11	10	11	2	2	2	2	2	2	0	2
13_EPI_ISL_18799532_A_African_penguin_South_Africa_721144_2023_A_H5N1_2023/07/04	SA13-B1	9	8	10	8	8	8	8	12	12	9	9	10	9	9	9	11	8	9	8	8	9	9	9	8	7	8	8	9	8	7	7	7	6	9	11	11	11	11	10	11	2	2	2	2	2	2	0	2
13_EPI_ISL_18799535_A_African_penguin_South_Africa_721997_2023_A_H5N1_2023/07/13	SA13-A	7	6	8	6	6	6	6	10	12	7	7	8	7	7	7	9	6	7	6	6	7	7	7	6	5	6	6	7	6	7	7	7	4	7	11	11	11	11	8	11	0	0	0	0	0	0	2	0
13_EPI_ISL_18799549_A_African_penguin_South_Africa_722002_2023_A_H5N1_2023/07/13	SA13-B2	9	8	10	8	8	8	8	12	14	9	9	10	9	9	9	11	8	9	8	8	9	9	9	8	7	8	8	9	8	9	9	9	6	9	13	13	13	13	10	13	2	2	2	2	2	2	4	2
13_EPI_ISL_18799553_A_African_penguin_South_Africa_722775_DOA396_2023_A_H5N1_2023/07/02	SA13-C	7	6	8	6	6	6	6	10	12	7	7	8	7	7	7	9	6	7	6	6	7	7	7	6	5	6	6	7	6	7	7	7	4	7	11	11	11	11	8	11	0	0	0	0	0	0	2	0
13_EPI_ISL_18799587_A_Common_tern_South_Africa_717897_CMT005_2023_A_H5N1_2023/05/22	SA13-B1	10	9	11	9	9	9	9	13	13	10	10	11	10	10	10	12	9	10	9	9	10	10	10	9	8	9	9	9	9	8	8	8	7	10	12	12	12	12	11	12	3	3	3	3	3	3	1	3
13_EPI_ISL_18799619_A_Common_tern_South_Africa_719984_CMT007_2023_A_H5N1_2023/06/17	SA13-C	7	6	8	6	6	6	6	10	12	7	7	8	7	7	7	9	6	7	6	6	7	7	7	6	5	6	6	7	6	7	7	7	4	7	11	11	11	11	8	11	0	0	0	0	0	0	2	0
13_EPI_ISL_18799623_A_Common_tern_South_Africa_CMT004_2023_A_H5N1_2023/03/23	SA13	7	6	8	6	6	6	6	10	12	7	7	8	7	7	7	9	6	7	6	6	7	7	7	6	5	6	6	7	6	7	7	7	4	7	11	11	11	11	8	11	0	0	0	0	0	0	2	0
13_EPI_ISL_18799629_A_Swift_tern_South_Africa_716936_ST002_2023_A_H5N1_2023/05/05	SA13-C	7	6	8	6	6	6	6	10	12	7	7	8	7	7	7	9	6	7	6	6	7	7	7	6	5	6	6	7	6	7	7	7	4	7	11	11	11	11	8	11	0	0	0	0	0	0	2	0
13_EPI_ISL_18799964_A_Swift_tern_South_Africa_716936_ST003_2023_A_H5N1_2023/05/10	SA13-C	7	6	8	6	6	6	6	10	12	7	7	8	7	7	7	9	6	7	6	6	7	7	7	6	5	6	6	7	6	7	7	7	4	7	11	11	11	11	8	11	0	0	0	0	0	0	2	0
13_EPI_ISL_18799987_A_Swift_tern_South_Africa_717469_DOA202_2023_A_H5N1_2023/05/12	SA13-C	7	6	8	6	6	6	6	10	12	7	7	8	7	7	7	9	6	7	6	6	7	7	7	6	5	6	6	7	6	7	7	7	4	7	11	11	11	11	8	11	0	0	0	0	0	0	2	0
13_EPI_ISL_18799988_A_Swift_tern_South_Africa_717469_DOA210_2023_A_H5N1_2023/05/15	SA13-A	7	6	8	6	6	6	6	10	12	7	7	8	7	7	7	9	6	7	6	6	7	7	7	6	5	6	6	7	6	7	7	7	4	7	11	11	11	11	8	11	0	0	0	0	0	0	2	0
13_EPI_ISL_18799989_A_Swift_tern_South_Africa_718335_DOA236_2023_A_H5N1_2023/05/30	SA13-C	7	6	8	6	6	6	6	10	12	7	7	8	7	7	7	9	6	7	6	6	7	7	7	6	5	6	6	7	6	7	7	7	4	7	11	11	11	11	8	11	0	0	0	0	0	0	2	0
13_EPI_ISL_18799990_A_Swift_tern_South_Africa_718335_DOA265_2023_A_H5N1_2023/05/31	SA13-C	7	6	8	6	6	6	6	10	12	7	7	8	7	7	7	9	6	7	6	6	7	7	7	6	5	6	6	7	6	7	7	7	4	7	11	11	11	11	8	11	0	0	0	0	0	0	2	0
13_EPI_ISL_18800036_A_Swift_tern_South_Africa_718335_ST004_2023_A_H5N1_2023/05/27	SA13-C	7	6	8	6	6	6	6	10	12	7	7	8	7	7	7	9	6	7	6	6	7	7	7	6	5	6	6	7	6	7	7	7	4	7	11	11	11	11	8	11	0	0	0	0	0	0	2	0
13_EPI_ISL_18800038_A_Swift_tern_South_Africa_718753_DOA289_2023_A_H5N1_2023/06/01	SA13-B1	10	9	11	9	9	9	9	13	13	9	9	10	9	9	9	11	9	10	9	9	10	10	9	9	8	9	9	10	9	8	8	8	7	10	12	12	12	12	11	12	3	3	3	3	3	3	1	3
13_EPI_ISL_18800043_A_Swift_tern_South_Africa_718753_DOA290_2023_A_H5N1_2023/06/01	SA13-B2	7	6	8	6	6	6	6	10	12	7	7	8	7	7	7	9	6	7	6	6	7	7	7	6	5	6	6	7	6	7	7	7	4	7	11	11	11	11	8	11	0	0	0	0	0	0	2	0
13_EPI_ISL_18800045_A_Swift_tern_South_Africa_718753_DOA291_2023_A_H5N1_2023/06/01	SA13-A	7	6	8	6	6	6	6	10	12	7	7	8	7	7	7	9	6	7	6	6	7	7	7	6	5	6	6	7	6	7	7	7	4	7	11	11	11	11	8	11	0	0	0	0	0	0	2	0
13_EPI_ISL_18800046_A_Swift_tern_South_Africa_781753_DOA292_2023_A_H5N1_2023/06/02	SA13-A	7	6	8	6	6	6	6	10	12	7	7	8	7	7	7	9	6	7	6	6	7	7	7	6	5	6	6	7	6	7	7	7	4	7	11	11	11	11	8	11	0	0	0	0	0	0	2	0
13_EPI_ISL_18800048_A_Swift_tern_South_Africa_718753_DOA298_2023_A_H5N1_2023/06/07	SA13-C	7	6	8	6	6	6	6	10	12	7	7	8	7	7	7	9	6	7	6	6	7	7	7	6	5	6	6	7	6	7	7	7	4	7	11	11	11	11	8	11	0	0	0	0	0	0	2	0
13_EPI_ISL_18800475_A_Swift_tern_South_Africa_719984_DOA316_2023_A_H5N1_2023/06/19	SA13-B1	9	8	10	8	8	8	8	12	12	9	9	10	9	9	9	11	8	9	8	8	9	9	9	8	7	8	8	9	8	7	7	7	6	9	11	11	11	11	10	11	2	2	2	2	2	2	0	2
13_EPI_ISL_18800497_A_Swift_tern_South_Africa_719984_DOA321_2023_A_H5N1_2023/06/19	SA13-C	7	6	8	6	6	6	6	10	12	7	7	8	7	7	7	9	6	7	6	6	7	7	7	6	5	6	6	7	6	7	7	7	4	7	11	11	11	11	8	11	0	0	0	0	0	0	2	0
13_EPI_ISL_18800817_A_Swift_tern_South_Africa_719984_ST005_2023_A_H5N1_2023/06/17	SA13-C	8	7	9	7	7	7	7	11	13	8	8	9	8	8	8	10	7	8	7	7	8	8	8	7	6	7	7	8	7	8	8	8	5	8	12	12	12	12	9	12	1	1	1	1	1	1	3	1
13_EPI_ISL_18801267_A_Kelp_gull_South_Africa_K137_2023_A_H5N1_2023/03/26	SA13	7	6	8	6	6	6	6	10	12	7	7	8	7	7	7	9	6	7	6	6	7	7	7	6	5	6	6	7	6	7	7	7	4	7	11	11	11	11	8	11	0	0	0	0	0	0	2	0
15_EPI_ISL_12045319_A_chicken_Botswana_2163/B_2021_A_H5N1_2021/08/18	SA15	11	10	12	10	10	10	10	12	13	11	11	12	11	11	11	13	10	11	10	10	11	11	11	10	11	10	10	13	12	12	12	12	10	11	14	14	14	14	12	14	12	12	12	12	12	12	13	12
15_EPI_ISL_12045320_A_chicken_Botswana_2248/A_2021_A_H5N1_2021/09/08	SA15	10	9	11	9	9	9	9	11	12	10	10	11	10	10	10	12	9	10	9	9	10	10	10	9	10	9	9	12	11	11	11	11	9	10	13	13	13	13	11	13	11	11	11	11	11	11	12	11
15_EPI_ISL_16675872_A_ostrich_South_Africa_PRL60_2022_A_H5N1_2022/11/21	SA15	17	16	18	16	16	16	16	16	20	17	17	17	17	17	17	19	16	17	16	16	17	17	17	16	17	16	16	19	18	19	19	19	16	17	21	21	21	21	16	21	19	19	19	19	19	19	21	19
15_EPI_ISL_17071937_A_African_penguin_South_Africa_702068_DOA370_2022_A_H5N1_2022/10/28	SA13	9	8	9	8	8	8	8	10	10	9	9	10	9	9	9	11	8	9	8	8	9	9	9	8	9	8	8	11	10	5	5	5	8	9	1	1	1	1	10	1	12	12	12	12	12	12	12	12
15_EPI_ISL_18800490_A_Kelp_gull_South_Africa_717897_K195_2023_A_H5N1_2023/05/22	SA15-E	20	19	21	19	19	19	19	21	23	20	20	20	20	20	20	22	19	20	19	19	20	20	20	19	20	19	19	22	21	22	22	22	19	20	24	24	24	24	19	24	20	20	20	20	20	20	22	20
15_EPI_ISL_18800495_A_Kelp_gull_South_Africa_717897_K192_2023_A_H5N1_2023/05/22	SA15-E	21	20	22	20	20	20	20	22	24	21	21	21	21	21	21	23	20	21	20	20	21	21	21	20	21	20	20	23	22	23	23	23	20	21	25	25	25	25	20	25	21	21	21	21	21	21	23	21
15_EPI_ISL_18801172_A_Egyptian_goose_South_Africa_249_2023_A_H5N1_2023/04/18	SA15-D	20	19	21	19	19	19	19	21	23	20	20	20	20	20	20	22	19	20	19	19	20	20	20	19	20	19	19	22	21	22	22	22	19	20	24	24	24	24	19	24	20	20	20	20	20	20	22	20
15_EPI_ISL_18801266_A_Hartlaubs_gul_South_Africa_718335_H088_2023_A_H5N1_2023/05/29	SA15-E	20	19	21	19	19	19	19	21	23	20	20	20	20	20	20	22	19	20	19	19	20	20	20	19	20	19	19	22	21	22	22	22	19	20	24	24	24	24	19	24	20	20	20	20	20	20	22	20
15_EPI_ISL_18801270_A_chicken_South_Africa_715754_2023_A_H5N1_2023/04/29	SA15-D	20	19	21	19	19	19	19	21	23	20	20	20	20	20	20	22	19	20	19	19	20	20	20	19	20	19	19	22	21	22	22	22	19	20	24	24	24	24	19	24	20	20	20	20	20	20	22	20
15_EPI_ISL_18801272_A_chicken_South_Africa_717619_2023_A_H5N1_2023/05/22	SA15-E	20	19	21	19	19	19	19	21	23	20	20	20	20	20	20	22	19	20	19	19	20	20	20	19	20	19	19	22	21	22	22	22	19	20	24	24	24	24	19	24	20	20	20	20	20	20	22	20
15_EPI_ISL_18801379_A_chicken_South_Africa_719311_2023_A_H5N1_2023/06/13		20	19	21	19	19	19	19	21	23	20	20	20	20	20	20	22	19	20	19	19	20	20	20	19	20	19	19	22	21	22	22	22	19	20	24	24	24	24	19	24	20	20	20	20	20	20	22	20
15_EPI_ISL_18801385_A_chicken_South_Africa_720743_2023_A_H5N1_2023/07/02	SA15-F	19	18	20	18	18	18	18	20	22	19	19	19	19	19	19	21	18	19	18	18	19	19	19	18	19	18	18	21	20	21	21	21	18	19	23	23	23	23	20	23	19	19	19	19	19	19	21	19
15_EPI_ISL_18809369_A_chicken_South_Africa_721913_2023_A_H5N1_2023/07/15		19	18	20	18	18	18	18	20	22	19	19	19	19	19	19	21	18	19	18	18	19	19	19	18	19	18	18	21	20	21	21	21	18	19	23	23	23	23	20	23	19	19	19	19	19	19	21	19
15_EPI_ISL_18809374_A_chicken_South_Africa_722490_2023_A_H5N1_2023/07/24	SA15-F	21	20	22	20	20	20	20	22	24	21	21	21	21	21	21	23	20	21	20	20	21	21	21	20	21	20	20	23	22	23	23	23	20	21	25	25	25	25	22	25	21	21	21	21	21	21	23	21
15_EPI_ISL_18809382_A_chicken_South_Africa_DP2301_2023_A_H5N1_2023/04/26	SA15-D	21	20	22	20	20	20	20	22	24	21	21	21	21	21	21	23	20	21	20	20	21	21	21	20	21	20	20	23	22	23	23	23	20	21	25	25	25	25	20	25	21	21	21	21	21	21	23	21
15_EPI_ISL_18809429_A_chicken_South_Africa_EP232013_2023_A_H5N1_2023/08/27	SA15-F	20	19	21	19	19	19	19	21	23	20	20	20	20	20	20	22	19	20	19	19	20	20	20	19	20	19	19	22	21	22	22	22	19	20	24	24	24	24	21	24	20	20	20	20	20	20	22	20
15_EPI_ISL_18809431_A_chicken_South_Africa_EP232014_2023_A_H5N1_2023/08/27	SA15-F	20	19	21	19	19	19	19	21	23	20	20	20	20	20	20	22	19	20	19	19	20	20	20	19	20	19	19	22	21	22	22	22	19	20	24	24	24	24	21	24	20	20	20	20	20	20	22	20
15_EPI_ISL_18809434_A_chicken_South_Africa_NFQ2301_33507_2023_A_H5N1_2023/04/28	SA15-D	20	19	21	19	19	19	19	21	23	20	20	20	20	20	20	22	19	20	19	19	20	20	20	19	20	19	19	22	21	22	22	22	19	20	24	24	24	24	19	24	20	20	20	20	20	20	22	20
15_EPI_ISL_18809532_A_chicken_South_Africa_NFQ2310_33069_2023_A_H5N1_2023/04/28	SA15-D	20	19	21	19	19	19	19	21	23	20	20	20	20	20	20	22	19	20	19	19	20	20	20	19	20	19	19	22	21	22	22	22	19	20	24	24	24	24	19	24	20	20	20	20	20	20	22	20
15_EPI_ISL_18809535_A_chicken_South_Africa_NFQ2312_1_2_2023_A_H5N1_2023/04/28	SA15-D	20	19	21	19	19	19	19	21	23	20	20	20	20	20	20	22	19	20	19	19	20	20	20	19	20	19	19	22	21	22	22	22	19	20	24	24	24	24	19	24	20	20	20	20	20	20	22	20
15_EPI_ISL_18809538_A_chicken_South_Africa_NFQ2312_1_4_2023_A_H5N1_2023/04/28	SA15-D	20	19	21	19	19	19	19	21	23	20	20	20	20	20	20	22	19	20	19	19	20	20	20	19	20	19	19	22	21	22	22	22	19	20	24	24	24	24	19	24	20	20	20	20	20	20	22	20
15_EPI_ISL_18809539_A_chicken_South_Africa_NFQ2312_1_8_2023_A_H5N1_2023/04/28	SA15-D	20	19	21	19	19	19	19	21	23	20	20	20	20	20	20	22	19	20	19	19	20	20	20	19	20	19	19	22	21	22	22	22	19	20	24	24	24	24	19	24	20	20	20	20	20	20	22	20
15_EPI_ISL_18809540_A_chicken_South_Africa_NFQ23190_2023_A_H5N1_2023/04/20	SA15-D	20	19	21	19	19	19	19	21	23	20	20	20	20	20	20	22	19	20	19	19	20	20	20	19	20	19	19	22	21	22	22	22	19	20	24	24	24	24	19	24	20	20	20	20	20	20	22	20
15_EPI_ISL_18809546_A_chicken_South_Africa_OV2368_2023_A_H5N1_2023/04/24	SA15-D	20	19	21	19	19	19	19	21	23	20	20	20	20	20	20	22	19	20	19	19	20	20	20	19	20	19	19	22	21	22	22	22	19	20	24	24	24	24	19	24	20	20	20	20	20	20	22	20
15_EPI_ISL_18809548_A_chicken_South_Africa_OV2369_2023_A_H5N1_2023/04/24	SA15-D	20	19	21	19	19	19	19	21	23	20	20	20	20	20	20	22	19	20	19	19	20	20	20	19	20	19	19	22	21	22	22	22	19	20	24	24	24	24	19	24	20	20	20	20	20	20	22	20
15_EPI_ISL_18809549_A_chicken_South_Africa_OV2379_2023_A_H5N1_2023/05/29	SA15-D	21	20	22	20	20	20	20	22	24	21	21	21	21	21	21	23	20	21	20	20	21	21	21	20	21	20	20	23	22	23	23	23	20	21	25	25	25	25	20	25	21	21	21	21	21	21	23	21
15_EPI_ISL_18809551_A_chicken_South_Africa_PP030_2023_A_H5N1_2023/04/24	SA15-D	20	19	21	19	19	19	19	21	23	20	20	20	20	20	20	22	19	20	19	19	20	20	20	19	20	19	19	22	21	22	22	22	19	20	24	24	24	24	19	24	20	20	20	20	20	20	22	20
15_EPI_ISL_18809553_A_chicken_South_Africa_PP031_2023_A_H5N1_2023/04/24	SA15-D	20	19	21	19	19	19	19	21	23	20	20	20	20	20	20	22	19	20	19	19	20	20	20	19	20	19	19	22	21	22	22	22	19	20	24	24	24	24	19	24	20	20	20	20	20	20	22	20
15_EPI_ISL_18809555_A_chicken_South_Africa_WC2302_2023_A_H5N1_2023/05/26	SA15-D	20	19	21	19	19	19	19	21	23	20	20	20	20	20	20	22	19	20	19	19	20	20	20	19	20	19	19	22	21	22	22	22	19	20	24	24	24	24	19	24	20	20	20	20	20	20	22	20
EPI_ISL_14542530_A_chicken_South_Africa_26700_2021_(H5N1)_A_H5N1_2021/04/19	SA3	1	0	2	0	0	0	0	4	6	1	1	2	1	1	1	3	0	1	0	0	1	1	1	0	3	0	0	5	4	3	3	3	2	1	7	7	7	7	2	7	6	6	6	6	6	6	8	6
EPI_ISL_14542586_A_chicken_South_Africa_690109_2021_(mixed)_A_H5N1_2021/04/26		3	2	4	2	2	2	2	6	8	3	3	4	3	3	3	5	2	3	2	2	3	3	3	2	5	2	2	7	6	5	5	5	4	3	9	9	9	9	4	9	8	8	8	8	8	8	10	8
EPI_ISL_14542831_A_chicken_South_Africa_UP01_2021_(H5N1)_A_H5N1_2021/05/01	SA3	1	0	2	0	0	0	0	4	6	1	1	2	1	1	1	3	0	1	0	0	1	1	1	0	3	0	0	5	4	3	3	3	2	1	7	7	7	7	2	7	6	6	6	6	6	6	8	6
EPI_ISL_14543005_A_chicken_South_Africa_21050118_2021_(H5N1)_A_H5N1_2021/05/07	SA5	2	1	3	1	1	1	1	5	7	2	2	3	2	2	2	4	1	2	1	1	2	2	2	1	4	1	1	6	5	4	4	4	3	2	8	8	8	8	3	8	7	7	7	7	7	7	9	7
EPI_ISL_14571452_A_chicken_South_Africa_21050119_2021_(H5N1)_A_H5N1_2021/05/07	SA5	2	1	3	1	1	1	1	5	7	2	2	3	2	2	2	4	1	2	1	1	2	2	2	1	4	1	1	6	5	4	4	4	3	2	8	8	8	8	3	8	7	7	7	7	7	7	9	7
EPI_ISL_14572124_A_chicken_South_Africa_21050125_2021_(H5N1)_A_H5N1_2021/05/08	SA5	2	1	3	1	1	1	1	5	7	2	2	3	2	2	2	4	1	2	1	1	2	2	2	1	4	1	1	6	5	4	4	4	3	2	8	8	8	8	3	8	7	7	7	7	7	7	9	7
EPI_ISL_14572927_A_chicken_South_Africa_21050021_2021_(H5N1)_A_H5N1_2021/05/10	SA5	2	1	3	1	1	1	1	5	7	2	2	3	2	2	2	4	1	2	1	1	2	2	2	1	4	1	1	6	5	4	4	4	3	2	8	8	8	8	3	8	7	7	7	7	7	7	9	7
EPI_ISL_14573033_A_chicken_South_Africa_690575_2021_(H5N1)_A_H5N1_2021/05/10	SA5	2	1	3	1	1	1	1	5	7	2	2	3	2	2	2	4	1	2	1	1	2	2	2	1	4	1	1	6	5	4	4	4	3	2	8	8	8	8	3	8	7	7	7	7	7	7	9	7
EPI_ISL_14573036_A_chicken_South_Africa_690841_2021_(H5N1)_A_H5N1_2021/05/10		2	1	3	1	1	1	1	5	7	2	2	3	2	2	2	4	1	2	1	1	2	2	2	1	4	1	1	6	4	4	4	4	3	2	8	8	8	8	3	8	7	7	7	7	7	7	9	7
EPI_ISL_14573038_A_chicken_South_Africa_690813_2021_(H5N1)_A_H5N1_2021/05/10		2	1	3	1	1	1	1	5	7	2	2	3	2	2	2	4	1	2	1	1	2	2	2	1	4	1	1	6	5	4	4	4	3	2	8	8	8	8	3	8	7	7	7	7	7	7	9	7
EPI_ISL_14573053_A_chicken_South_Africa_UP481_2021_(H5N1)_A_H5N1_2021/05/10	SA1	1	0	2	0	0	0	0	4	6	1	1	2	1	1	1	3	0	1	0	0	1	1	1	0	3	0	0	5	4	3	3	3	2	1	7	7	7	7	2	7	6	6	6	6	6	6	8	6
EPI_ISL_14573124_A_Egyptian_goose_South_Africa_21050245A_2021_(H5N1)_A_H5N1_2021/05/13		2	1	3	1	1	1	1	5	7	2	2	3	2	2	2	4	1	2	1	1	2	2	2	1	4	1	1	6	5	4	4	4	3	2	8	8	8	8	3	8	7	7	7	7	7	7	9	7
EPI_ISL_14619020_A_chicken_South_Africa_21050293_2021_(H5N1)_A_H5N1_2021/05/17	SA5	2	1	3	1	1	1	1	5	7	2	2	3	2	2	2	4	1	2	1	1	2	2	2	1	4	1	1	6	5	4	4	4	3	2	8	8	8	8	3	8	7	7	7	7	7	7	9	7
EPI_ISL_14619775_A_chicken_South_Africa_692328_2021_(H5N1)_A_H5N1_2021/05/18	SA5	1	0	2	0	0	0	0	4	6	1	1	2	1	1	1	3	0	1	0	0	1	1	1	0	3	0	0	5	4	3	3	3	2	1	7	7	7	7	2	7	6	6	6	6	6	6	8	6
EPI_ISL_14620174_A_chicken_South_Africa_692329_2021_(H5N1)_A_H5N1_2021/05/18	SA5	1	0	2	0	0	0	0	4	6	1	1	2	1	1	1	3	0	1	0	0	1	1	1	0	3	0	0	5	4	3	3	3	2	1	7	7	7	7	2	7	6	6	6	6	6	6	8	6
EPI_ISL_14620233_A_Buff_Orpington_chicken_South_Africa_21050364_2021_(H5N1)_A_H5N1_2021/05/19	SA3	1	0	2	0	0	0	0	4	6	1	1	2	1	1	1	3	0	1	0	0	1	1	1	0	3	0	0	5	4	3	3	3	2	1	7	7	7	7	2	7	6	6	6	6	6	6	8	6
EPI_ISL_14637676_A_Hartlaubs_gull_21050385_2021_(H5N1)_A_H5N1_2021/05/20	SA3	1	0	2	0	0	0	0	4	6	1	1	2	1	1	1	3	0	1	0	0	1	1	1	0	3	0	0	5	4	3	3	3	2	1	7	7	7	7	2	7	6	6	6	6	6	6	8	6
EPI_ISL_14638201_A_Hartlaubs_gull_South_Africa_21050388_2021_(H5N1)_A_H5N1_2021/05/20	SA3	1	0	2	0	0	0	0	4	6	1	1	2	1	1	1	3	0	1	0	0	1	1	1	0	3	0	0	5	4	3	3	3	2	1	7	7	7	7	2	7	6	6	6	6	6	6	8	6
EPI_ISL_14638909_A_African_penguin_South_Africa_21050383_2021_(H5N1)_A_H5N1_2021/05/20	SA3	1	0	2	0	0	0	0	4	6	1	1	2	1	1	1	3	0	1	0	0	1	1	1	0	3	0	0	5	4	3	3	3	2	1	7	7	7	7	2	7	6	6	6	6	6	6	8	6
EPI_ISL_14640323_A_Hartlaubs_gull_South_Africa_21050384_2021_(H5N1)_A_H5N1_2021/05/20	SA3	1	0	2	0	0	0	0	4	6	1	1	2	1	1	1	3	0	1	0	0	1	1	1	0	3	0	0	5	4	3	3	3	2	1	7	7	7	7	2	7	6	6	6	6	6	6	8	6
EPI_ISL_14643356_A_Hartlaubs_gull_South_Africa_21050386_2021_(H5N1)_A_H5N1_2021/05/20		2	1	3	1	1	1	1	5	7	2	2	3	2	2	2	4	1	2	1	1	2	2	2	1	4	1	1	6	5	4	4	4	3	2	8	8	8	8	3	8	7	7	7	7	7	7	9	7
EPI_ISL_14643779_A_chicken_South_Africa_692881_2021_(H5N1)_A_H5N1_2021/05/20	SA6	1	0	2	0	0	0	0	4	6	1	1	2	1	1	1	3	0	1	0	0	1	1	1	0	3	0	0	5	4	3	3	3	2	1	7	7	7	7	2	7	6	6	6	6	6	6	8	6
EPI_ISL_14644201_A_chicken_South_Africa_693331_2021_(H5N1)_A_H5N1_2021/05/23	SA5	2	1	3	1	1	1	1	5	7	2	2	3	2	2	2	4	1	2	1	1	2	2	2	1	4	1	1	6	5	4	4	4	3	2	8	8	8	8	3	8	7	7	7	7	7	7	9	7
EPI_ISL_14644592_A_African_barn_owl_South_Africa_21050429_2021_(H5N1)_A_H5N1_2021/05/25	SA8	1	0	2	0	0	0	0	4	6	1	1	2	1	1	1	3	0	1	0	0	1	1	1	0	3	0	0	5	4	3	3	3	2	1	7	7	7	7	2	7	6	6	6	6	6	6	8	6
EPI_ISL_14645717_A_chicken_South_Africa_693781_2021_(H5N1)_A_H5N1_2021/05/27	SA5	2	1	3	1	1	1	1	5	7	2	2	3	2	2	2	4	1	2	1	1	2	2	2	1	4	1	1	4	5	4	4	4	3	2	8	8	8	8	3	8	7	7	7	7	7	7	9	7
EPI_ISL_14646080_A_pelican_South_Africa_21050494_2021_(H5N1)_A_H5N1_2021/05/29	SA5	1	0	2	0	0	0	0	4	6	1	1	2	1	1	1	3	0	1	0	0	1	1	1	0	3	0	0	5	4	3	3	3	2	1	7	7	7	7	2	7	6	6	6	6	6	6	8	6
EPI_ISL_14710239_A_chicken_South_Africa_693965_2021_(H5N1)_A_H5N1_2021/05/31	SA3	1	0	2	0	0	0	0	4	6	1	1	2	1	1	1	3	0	1	0	0	1	1	1	0	3	0	0	5	4	3	3	3	2	1	7	7	7	7	2	7	6	6	6	6	6	6	8	6
EPI_ISL_14710708_A_duck_South_Africa_21060064_2021_(H5N1)_A_H5N1_2021/06/03	SA3	1	0	2	0	0	0	0	4	6	1	1	2	1	1	1	3	0	1	0	0	1	1	1	0	3	0	0	5	4	3	3	3	2	1	7	7	7	7	2	7	6	6	6	6	6	6	8	6
EPI_ISL_14710814_A_African_fish_eagle_South_Africa_21060065_2021_(H5N1)_A_H5N1_2021/06/03	SA5	2	1	3	1	1	1	1	5	7	2	2	3	2	2	2	4	1	2	1	1	2	2	2	1	4	1	1	6	5	4	4	4	3	2	8	8	8	8	3	8	7	7	7	7	7	7	9	7
EPI_ISL_14711165_A_chicken_South_Africa_21060265_2021_(H5N1)_A_H5N1_2021/06/14	SA5	2	1	3	1	1	1	1	5	7	2	2	3	2	2	2	4	1	2	1	1	2	2	2	1	4	1	1	6	5	4	4	4	3	2	8	8	8	8	3	8	7	7	7	7	7	7	9	7
EPI_ISL_14918030_A_ostrich_South_Africa_21060311_2021_(H5N1)_A_H5N1_2021/06/14	SA5	2	1	3	1	1	1	1	5	7	2	2	3	2	2	2	4	1	2	1	1	2	2	2	1	4	1	1	6	5	4	4	4	3	2	8	8	8	8	3	8	7	7	7	7	7	7	9	7
EPI_ISL_14918031_A_Sacred_ibis_South_Africa_21060395_2021_(H5N1)_A_H5N1_2021/06/19		2	1	3	1	1	1	1	5	7	2	2	3	2	2	2	4	1	2	1	1	2	2	2	1	4	1	1	6	5	4	4	4	3	2	8	8	8	8	3	8	7	7	7	7	7	7	9	7
EPI_ISL_14918217_A_chicken_South_Africa_697352_2021_(H5N1)_A_H5N1_2021/06/20	SA5	2	1	3	1	1	1	1	5	7	2	2	3	2	2	2	4	1	2	1	1	2	2	2	1	4	1	1	6	5	4	4	4	3	2	8	8	8	8	3	8	7	7	7	7	7	7	9	7
EPI_ISL_14918305_A_ostrich_South_Africa_21060357_2021_(H5N1)_A_H5N1_2021/06/21	SA5	2	1	3	1	1	1	1	5	7	2	2	3	2	2	2	4	1	2	1	1	2	2	2	1	4	1	1	6	5	4	4	4	3	2	8	8	8	8	3	8	7	7	7	7	7	7	9	7
EPI_ISL_14918327_A_ostrich_South_Africa_21060425_2021_(H5N1)_A_H5N1_2021/06/23	SA5	2	1	3	1	1	1	1	5	7	2	2	3	2	2	2	4	1	2	1	1	2	2	2	1	4	1	1	6	5	4	4	4	3	2	8	8	8	8	3	8	7	7	7	7	7	7	9	7
EPI_ISL_14918605_A_chicken_South_Africa_21060435_2021_(H5N1)_A_H5N1_2021/06/24	SA3	1	0	2	0	0	0	0	4	6	1	1	2	1	1	1	3	0	1	0	0	1	1	1	0	3	0	0	5	4	3	3	3	2	1	7	7	7	7	2	7	6	6	6	6	6	6	8	6
EPI_ISL_14918800_A_chicken_South_Africa_21060469_2021_(H5N1)_A_H5N1_2021/06/25	SA5	2	1	3	1	1	1	1	5	7	2	2	3	2	2	2	4	1	2	1	1	2	2	2	1	4	1	1	6	5	4	4	4	3	2	8	8	8	8	3	8	7	7	7	7	7	7	9	7
EPI_ISL_14918839_A_Blue_crane_South_Africa_21060475_2021_(H5N1)_A_H5N1_2021/06/28	SA5	2	1	3	1	1	1	1	5	7	2	2	3	2	2	2	4	1	2	1	1	2	2	2	1	4	1	1	6	5	4	4	4	3	2	8	8	8	8	3	8	7	7	7	7	7	7	9	7
EPI_ISL_14918892_A_chicken_South_Africa_683320_2021_(H5N1)_A_H5N1_2021/06/30	SA10	1	0	2	0	0	0	0	4	6	1	1	2	1	1	1	3	0	1	0	0	1	1	1	0	3	0	0	5	4	3	3	3	2	1	7	7	7	7	2	7	6	6	6	6	6	6	8	6
EPI_ISL_14918893_A_Blue_crane_South_Africa_21070050_2021_(H5N1)_A_H5N1_2021/07/01		2	1	3	1	1	1	1	5	7	2	2	3	2	2	2	4	1	2	1	1	2	2	2	1	4	1	1	6	5	4	4	4	3	2	8	8	8	8	3	8	7	7	7	7	7	7	9	7
EPI_ISL_14918903_A_chicken_South_Africa_411255_2021_(H5N1)_A_H5N1_2021/07/19	SA10	1	0	2	0	0	0	0	4	6	1	1	2	1	1	1	3	0	1	0	0	1	1	1	0	3	0	0	5	4	3	3	3	2	1	7	7	7	7	2	7	6	6	6	6	6	6	8	6
EPI_ISL_14932914_A_chicken_South_Africa_411542_2021_(H5N1)_A_H5N1_2021/07/20	SA10	1	0	2	0	0	0	0	4	6	1	1	2	1	1	1	3	0	1	0	0	1	1	1	0	3	0	0	5	4	3	3	3	2	1	7	7	7	7	2	7	6	6	6	6	6	6	8	6
EPI_ISL_14933095_A_chicken_South_Africa_411554_2021_(H5N1)_A_H5N1_2021/07/23	SA10	1	0	2	0	0	0	0	4	6	1	1	2	1	1	1	3	0	1	0	0	1	1	1	0	3	0	0	5	4	3	3	3	2	1	7	7	7	7	2	7	6	6	6	6	6	6	8	6
EPI_ISL_14933096_A_chicken_South_Africa_33071_2021_(H5N1)_A_H5N1_2021/07/25	SA10	1	0	2	0	0	0	0	4	6	1	1	2	1	1	1	3	0	1	0	0	1	1	1	0	3	0	0	5	4	3	3	3	2	1	7	7	7	7	2	7	6	6	6	6	6	6	8	6
EPI_ISL_14933117_A_chicken_South_Africa_33069_2021_(H5N1)_A_H5N1_2021/07/26	SA10	1	0	2	0	0	0	0	4	6	1	1	2	1	1	1	3	0	1	0	0	1	1	1	0	3	0	0	5	4	3	3	3	2	1	7	7	7	7	2	7	6	6	6	6	6	6	8	6
EPI_ISL_14933695_A_chicken_South_Africa_412364_2021_(H5N1)_A_H5N1_2021/07/26	SA10	1	0	2	0	0	0	0	4	6	1	1	2	1	1	1	3	0	1	0	0	1	1	1	0	3	0	0	5	4	3	3	3	2	1	7	7	7	7	2	7	6	6	6	6	6	6	8	6
EPI_ISL_14933721_A_chicken_South_Africa_33081_2021_(H5N1)_A_H5N1_2021/07/27	SA10	1	0	2	0	0	0	0	4	6	1	1	2	1	1	1	3	0	1	0	0	1	1	1	0	3	0	0	5	4	3	3	3	2	1	7	7	7	7	2	7	6	6	6	6	6	6	8	6
EPI_ISL_14933722_A_ostrich_South_Africa_21070586_2021_(H5N1)_A_H5N1_2021/07/28	SA9	3	2	4	2	2	2	2	6	8	3	3	4	3	3	3	5	2	3	2	2	3	3	3	2	5	2	2	7	6	5	5	5	4	3	9	9	9	9	4	9	8	8	8	8	8	8	10	8
EPI_ISL_14933723_A_chicken_South_Africa_412372_2021_(H5N1)_A_H5N1_2021/07/28	SA10	2	1	3	1	1	1	1	5	7	2	2	3	2	2	2	4	1	2	1	1	2	2	2	1	4	1	1	6	5	4	4	4	3	2	8	8	8	8	3	8	7	7	7	7	7	7	9	7
EPI_ISL_14933725_A_chicken_South_Africa_412369_2021_(H5N1)_A_H5N1_2021/07/28		2	1	3	1	1	1	1	5	7	2	2	3	2	2	2	4	1	2	1	1	2	2	2	1	4	1	1	6	5	4	4	4	3	2	8	8	8	8	3	8	7	7	7	7	7	7	9	7
EPI_ISL_14933916_A_chicken_South_Africa_411258_2021_(H5N1)_A_H5N1_2021/07/29		1	0	2	0	0	0	0	4	6	1	1	2	1	1	1	3	0	1	0	0	1	1	1	0	3	0	0	5	4	3	3	3	2	1	7	7	7	7	2	7	6	6	6	6	6	6	8	6
EPI_ISL_14934317_A_chicken_South_Africa_412374_2021_(H5N1)_A_H5N1_2021/07/30	SA11	1	0	2	0	0	0	0	4	6	1	1	2	1	1	1	3	0	1	0	0	1	1	1	0	3	0	0	5	4	3	3	3	2	1	7	7	7	7	2	7	6	6	6	6	6	6	8	6
EPI_ISL_14934318_A_chicken_South_Africa_411262_2021_(H5N1)_A_H5N1_2021/08/09	SA10	1	0	2	0	0	0	0	4	6	1	1	2	1	1	1	3	0	1	0	0	1	1	1	0	3	0	0	5	4	3	3	3	2	1	7	7	7	7	2	7	6	6	6	6	6	6	8	6
EPI_ISL_14934383_A_chicken_South_Africa_10766_2021_(H5N1)_A_H5N1_2021/08/16		5	4	6	4	4	4	4	2	6	5	5	6	5	5	5	7	4	5	4	4	5	5	5	4	7	4	4	9	8	7	7	7	6	5	9	9	9	9	6	9	10	10	10	10	10	10	12	10
EPI_ISL_14934607_A_chicken_South_Africa_MAB_2021_(H5N1)_A_H5N1_2021/08/27	SA3	2	1	3	1	1	1	1	5	7	2	2	3	2	2	2	4	1	2	1	1	2	2	2	1	4	1	1	6	5	4	4	4	3	2	8	8	8	8	3	8	7	7	7	7	7	7	9	7
EPI_ISL_14934883_A_chicken_South_Africa_412380_2021_(H5N1)_A_H5N1_2021/09/07	SA10	1	0	2	0	0	0	0	4	6	1	1	2	1	1	1	3	0	1	0	0	1	1	1	0	3	0	0	5	4	3	3	3	2	1	7	7	7	7	2	7	6	6	6	6	6	6	8	6
EPI_ISL_14934884_A_chicken_South_Africa_412381_2021_(H5N1)_A_H5N1_2021/09/08	SA10	2	1	3	1	1	1	1	5	7	2	2	3	2	2	2	4	1	2	1	1	2	2	2	1	4	1	1	6	5	4	4	4	3	2	8	8	8	8	3	8	7	7	7	7	7	7	9	7
EPI_ISL_14973559_A_Cape_gannet_South_Africa_21100108_2021_(H5N1)_A_H5N1_2021/10/07	SA5	3	2	4	2	2	2	2	6	8	3	3	4	3	3	3	5	2	3	2	2	3	3	3	2	5	2	2	7	6	5	5	5	4	3	9	9	9	9	4	9	8	8	8	8	8	8	10	8
EPI_ISL_15837660_A_chicken_South_Africa_21100111_2021_A_H5N1_2021/10/10		2	1	3	1	1	1	1	5	7	2	2	3	2	2	2	4	1	2	1	1	2	2	2	1	4	1	1	6	5	4	4	4	3	2	8	8	8	8	3	8	7	7	7	7	7	7	9	7
EPI_ISL_15838771_A_chicken_South_Africa_236744_2021_A_H5N1_2021/10/19	SA5	2	1	3	1	1	1	1	5	7	2	2	3	2	2	2	4	1	2	1	1	2	2	2	1	4	1	1	6	5	4	4	4	3	2	8	8	8	8	3	8	7	7	7	7	7	7	9	7
EPI_ISL_15839274_A_wild_duck_South_Africa_GDARD_TF04_2021_A_H5N1_2021/10/21		2	1	3	1	1	1	1	5	7	2	2	3	2	2	2	4	1	2	1	1	2	2	2	1	4	1	1	6	5	4	4	4	3	2	8	8	8	8	3	8	7	7	7	7	7	7	9	7
EPI_ISL_15852181_A_chicken_South_Africa_21100506_2021_A_H5N1_2021/10/28		1	0	2	0	0	0	0	4	6	1	1	2	1	1	1	3	0	1	0	0	1	1	1	0	3	0	0	5	4	3	3	3	2	1	7	7	7	7	2	7	6	6	6	6	6	6	8	6
EPI_ISL_15852625_A_chicken_South_Africa_JB2201_2022_A_H5N1_2022/01/24	SA10	2	1	3	1	1	1	1	5	7	2	2	3	2	2	2	4	1	2	1	1	2	2	2	1	4	1	1	6	5	4	4	4	3	2	8	8	8	8	3	8	7	7	7	7	7	7	9	7
EPI_ISL_15852626_A_chicken_South_Africa_DW2201_2022_A_H5N1_2022/01/24	SA10	3	2	4	2	2	2	2	6	8	3	3	4	3	3	3	5	2	3	2	2	3	3	3	2	5	2	2	7	6	5	5	5	4	3	9	9	9	9	4	9	8	8	8	8	8	8	10	8
EPI_ISL_15852757_A_chicken_South_Africa_22010387_2022_A_H5N1_2022/01/28	SA5	2	1	3	1	1	1	1	5	7	2	2	3	2	2	2	4	1	2	1	1	2	2	2	1	4	1	1	6	5	4	4	4	3	2	8	8	8	8	3	8	7	7	7	7	7	7	9	7
EPI_ISL_15852844_A_chicken_South_Africa_QF22304_2022_A_H5N1_2022/01/28	SA5	2	1	3	1	1	1	1	5	7	2	2	3	2	2	2	4	1	2	1	1	2	2	2	1	4	1	1	6	5	4	4	4	3	2	8	8	8	8	3	8	7	7	7	7	7	7	9	7
EPI_ISL_15852846_A_chicken_South_Africa_QF22465_2022_A_H5N1_2022/02/07	SA5	2	1	3	1	1	1	1	5	7	2	2	3	2	2	2	4	1	2	1	1	2	2	2	1	4	1	1	6	5	4	4	4	3	2	8	8	8	8	3	8	7	7	7	7	7	7	9	7
EPI_ISL_15853010_A_European_white_stork_South_Africa_BA107_2022_A_H5N1_2022/02/08	SA10	1	0	2	0	0	0	0	4	6	1	1	2	1	1	1	3	0	1	0	0	1	1	1	0	3	0	0	5	4	3	3	3	2	1	7	7	7	7	2	7	6	6	6	6	6	6	8	6
EPI_ISL_15853343_A_wild_duck_South_Africa_UP196_2022_A_H5N1_2022/02/15	SA7	2	1	3	1	1	1	1	5	7	2	2	3	2	2	2	4	1	2	1	1	2	2	2	1	4	1	1	6	5	4	4	4	3	2	8	8	8	8	3	8	7	7	7	7	7	7	9	7
EPI_ISL_15853438_A_chicken_South_Africa_PRL118_2022_A_H5N1_2022/02/22	SA12	3	2	4	2	2	2	2	6	8	3	3	4	3	3	3	5	2	3	2	2	3	3	3	2	5	2	2	7	6	5	5	5	4	3	9	9	9	9	4	9	8	8	8	8	8	8	10	8
EPI_ISL_15853935_A_chicken_South_Africa_697683_2022_A_H5N1_2022/09/18		4	3	5	3	3	3	3	7	9	4	4	5	4	4	4	6	3	4	3	3	4	4	4	3	6	3	3	8	7	6	6	6	5	4	10	10	10	10	5	10	7	7	7	7	7	7	9	7
[truncated: 124 more columns]

## Sheet: Caption
Table. Estimates of Evolutionary Divergence between Sequences
The number of amino acid differences per sequence from between sequences are shown. This analysis involved 172 amino acid sequences. All ambiguous positions were removed for each sequence pair (pairwise deletion option). There were a total of 474 positions in the final dataset. Evolutionary analyses were conducted in MEGA11 [1]
1. Tamura K., Stecher G., and Kumar S. (2021). MEGA 11: Molecular Evolutionary Genetics Analysis Version 11. Molecular Biology and Evolution https://doi.org/10.1093/molbev/msab120.
Disclaimer: Although utmost care has been taken to ensure the correctness of the caption, the caption text is provided "as is" without any warranty of any kind. Authors advise the user to carefully check the caption prior to its use for any purpose and report any errors or problems to the authors immediately (www.megasoftware.net). In no event shall the authors and their employers be liable for a…
